# Supplementary material for: The mechanism of arsenic trioxide and microwave ablation in the treatment of oral squamous cell carcinoma based on high throughput sequencing
Source: IET Syst Biol. 2024 Dec 23;19(1):e12113. doi: 10.1049/syb2.12113 (PMC11831002; doi:10.1049/syb2.12113)
Supplement: Supplementary file 1 — The differentially expressed mRNAs between control and arsenic trioxide groups. [file SYB2-19-e12113-s002.xlsx]

## Sheet: Supplementary data 1  The diffe
id	C1_count	C2_count	C3_count	A1_count	A2_count	A3_count	C1_fpkm	C2_fpkm	C3_fpkm	A1_fpkm	A2_fpkm	A3_fpkm	C_mean	A_mean	log2(fc)	PValue	FDR	Symbol	KEGG_A_class	KEGG_B_class	K_ID
ENSG00000250644	308	338	415	521	639	1077	6.49	6.82	7.49	18.49	25.27	27.43	6.93333	23.73	1.77509	2.59e-24	4.3e-20	-	Human Diseases;Cellular Processes;Cellular Processes;Organismal Systems;Cellular Processes;Environmental Information Processing	Infectious diseases;Transport and catabolism;Cell growth and death;Endocrine system;Transport and catabolism;Signal transduction	K01379;K01379;K01379;K01379;K01379;K01379
ENSG00000187134	170	188	211	335	289	544	3.74	5.71	4.76	12.89	11.58	13.7	4.73667	12.7233	1.42553	5.9e-22	4.9e-18	AKR1C1	Metabolism;Metabolism	Xenobiotics biodegradation and metabolism;Lipid metabolism	K00212;K00212
ENSG00000178695	4564	4496	4918	2202	1684	3005	38.39	37.37	35.87	24.69	20.93	23.29	37.21	22.97	-0.69594	3.05e-20	1.69e-16	KCTD12	-	-	-
ENSG00000099194	9307	9422	11354	4482	4212	7195	93	93.03	98.38	59.7	62.2	66.24	94.8033	62.7133	-0.596166	1.06e-19	4.39e-16	SCD	Metabolism;Environmental Information Processing;Organismal Systems;Metabolism;Metabolism	Global and overview maps;Signal transduction;Endocrine system;Global and overview maps;Lipid metabolism	K00507;K00507;K00507;K00507;K00507
ENSG00000214193	1874	1933	2065	2385	1843	2931	19.33	18.68	19.9	30.3	27.6	29.67	19.3033	29.19	0.596624	4.91e-15	1.63e-11	SH3D21	-	-	-
ENSG00000229117	8261	7506	11116	3912	3491	6182	921.41	826.75	1074.45	580.89	575.03	635.04	940.87	596.987	-0.656297	2.78e-13	7.7e-10	RPL41	Genetic Information Processing	Translation	K02928
ENSG00000023909	772	702	885	1033	738	1333	11.07	12.35	13.5	22.2	17.03	17.94	12.3067	19.0567	0.630856	3.3e-13	7.82e-10	GCLM	Metabolism;Metabolism;Metabolism;Cellular Processes	Global and overview maps;Metabolism of other amino acids;Amino acid metabolism;Cell growth and death	K11205;K11205;K11205;K11205
ENSG00000285920	135	156	119	187	339	405	1.25	2.23	0.91	1.79	6.25	4.26	1.46333	4.1	1.48637	1.02e-11	2.12e-08	-	-	-	-
ENSG00000196139	497	513	574	565	510	865	21.96	22.39	21.99	33.28	33.3	35.2	22.1133	33.9267	0.617503	3.97e-10	5.99e-07	AKR1C3	Metabolism;Metabolism;Metabolism;Organismal Systems;Metabolism	Global and overview maps;Lipid metabolism;Lipid metabolism;Endocrine system;Metabolism of cofactors and vitamins	K04119;K04119;K04119;K04119;K04119
ENSG00000225614	155	137	99	223	200	310	0.59	0.52	0.33	1.13	1.13	1.09	0.48	1.11667	1.21809	6.03e-10	8.35e-07	ZNF469	-	-	-
ENSG00000160211	923	1113	1204	1141	927	1738	29.83	36.15	32.32	51.35	47.65	51.73	32.7667	50.2433	0.616703	2.28e-09	2.52e-06	G6PD	Metabolism;Metabolism;Human Diseases;Metabolism;Metabolism	Global and overview maps;Global and overview maps;Cancers;Metabolism of other amino acids;Carbohydrate metabolism	K00036;K00036;K00036;K00036;K00036
ENSG00000122026	3313	3172	4497	1594	1385	2831	305.8	289.35	360	196.51	188.72	242.2	318.383	209.143	-0.606273	3.81e-09	3.51e-06	RPL21	Genetic Information Processing	Translation	K02889
ENSG00000285000	0	0	0	19	37	16	0	0	0	0.56	1.22	0.33	0.001	0.703333	9.45806	1.85e-08	1.4e-05	-	-	-	-
ENSG00000159713	630	678	517	253	163	354	30.67	32.62	21.98	16.03	11.54	15.7	28.4233	14.4233	-0.978671	2.22e-08	1.61e-05	TPPP3	-	-	-
ENSG00000135074	465	455	487	449	471	851	3.9	3.93	3.48	5.07	6.14	6.67	3.77	5.96	0.660748	6.48e-08	3.59e-05	ADAM19	-	-	-
ENSG00000167165	243	230	264	318	224	687	8.67	7.01	7.64	14.96	10.93	22.46	7.77333	16.1167	1.05195	6.84e-08	3.66e-05	UGT1A6	Metabolism;Human Diseases;Metabolism;Metabolism;Metabolism;Metabolism;Metabolism;Metabolism;Metabolism;Metabolism	Global and overview maps;Cancers;Xenobiotics biodegradation and metabolism;Xenobiotics biodegradation and metabolism;Xenobiotics biodegradation and metabolism;Metabolism of cofactors and vitamins;Lipid metabolism;Metabolism of cofactors and vitamins;Carbohydrate metabolism;Carbohydrate metabolism	K00699;K00699;K00699;K00699;K00699;K00699;K00699;K00699;K00699;K00699
ENSG00000169246	600	826	757	888	672	1068	31.25	39.1	31.42	57.26	47.92	47.5	33.9233	50.8933	0.585199	4.19e-07	0.000141954	NPIPB3	-	-	-
ENSG00000258366	264	251	317	347	256	440	5.03	4.87	5.69	9.59	9.21	8.7	5.19667	9.16667	0.818811	9.39e-07	0.000288591	RTEL1	Environmental Information Processing	Signaling molecules and interaction	K05143
ENSG00000100292	53	38	78	215	72	123	2.28	1.52	2.58	9.81	3.7	4.2	2.12667	5.90333	1.47294	9.91e-07	0.000299092	HMOX1	Metabolism;Human Diseases;Human Diseases;Human Diseases;Human Diseases;Environmental Information Processing;Organismal Systems;Metabolism;Cellular Processes	Global and overview maps;Cancers;Cancers;Cancers;Cardiovascular diseases;Signal transduction;Digestive system;Metabolism of cofactors and vitamins;Cell growth and death	K00510;K00510;K00510;K00510;K00510;K00510;K00510;K00510;K00510
ENSG00000143819	335	302	383	332	331	600	11.43	10.05	11.27	15.04	16.09	18.54	10.9167	16.5567	0.60088	1.09e-06	0.000317103	EPHX1	Human Diseases;Metabolism;Organismal Systems	Cancers;Xenobiotics biodegradation and metabolism;Digestive system	K01253;K01253;K01253
ENSG00000188064	273	276	350	294	311	515	4.03	3.67	4.23	5.4	6.46	6.71	3.97667	6.19	0.63838	1.34e-06	0.000368344	WNT7B	Human Diseases;Human Diseases;Human Diseases;Human Diseases;Human Diseases;Environmental Information Processing;Environmental Information Processing;Human Diseases;Environmental Information Processing;Human Diseases;Human Diseases;Cellular Processes;Organismal Systems;Human Diseases	Cancers;Neurodegenerative diseases;Infectious diseases;Cancers;Cancers;Signal transduction;Signal transduction;Endocrine and metabolic diseases;Signal transduction;Cancers;Cancers;Cellular community - eukaryotes;Endocrine system;Cancers	K00572;K00572;K00572;K00572;K00572;K00572;K00572;K00572;K00572;K00572;K00572;K00572;K00572;K00572
ENSG00000288681	27	41	52	6	1	0	3.65	5.62	6.17	1.01	0.25	0	5.14667	0.42	-3.61518	1.44e-06	0.000384858	-	Organismal Systems	Immune system	K19831
ENSG00000057704	190	225	340	93	83	121	2.37	2.46	2.98	1.77	1.24	1.03	2.60333	1.34667	-0.950967	3.82e-06	0.000881322	TMCC3	-	-	-
ENSG00000284952	160	146	215	244	187	273	1.51	1.28	1.68	2.85	2.47	2.29	1.49	2.53667	0.767622	4.25e-06	0.000967452	-	Metabolism;Metabolism	Global and overview maps;Glycan biosynthesis and metabolism	K03372;K03372
ENSG00000171476	250	265	238	85	106	104	11.6	11.09	9.54	5.12	6.42	4.33	10.7433	5.29	-1.0221	5.63e-06	0.00119882	HOPX	-	-	-
ENSG00000254206	338	341	321	344	333	513	6.25	4.83	4.78	8.44	8.75	8.89	5.28667	8.69333	0.717551	5.71e-06	0.00119925	NPIPB11	-	-	-
ENSG00000183778	592	518	704	324	231	333	5.84	4.96	5.32	3.4	3.18	2.48	5.37333	3.02	-0.831269	6.39e-06	0.00130891	B3GALT5	Metabolism;Metabolism;Metabolism	Global and overview maps;Glycan biosynthesis and metabolism;Glycan biosynthesis and metabolism	K03877;K03877;K03877
ENSG00000023839	37	23	52	91	43	124	0.39	0.62	0.55	2.09	0.86	1.58	0.52	1.51	1.53797	6.67e-06	0.00134979	ABCC2	Human Diseases;Organismal Systems;Environmental Information Processing;Human Diseases	Drug resistance;Digestive system;Membrane transport;Drug resistance	K05666;K05666;K05666;K05666
ENSG00000112818	409	411	624	248	154	198	7.46	7.36	9.85	6.05	4.12	3.33	8.22333	4.5	-0.869798	9.62e-06	0.001755	MEP1A	Organismal Systems	Digestive system	K01395
ENSG00000255150	182	187	192	224	185	299	6.5	6.6	5.95	10.67	9.77	9.84	6.35	10.0933	0.668574	1.36e-05	0.00230363	EID3	-	-	-
ENSG00000180785	212	221	159	66	72	88	3.66	3.76	2.37	1.51	1.83	1.39	3.26333	1.57667	-1.04947	1.43e-05	0.00240147	OR51E1	Organismal Systems	Sensory system	K04257
ENSG00000288564	0	3	0	17	14	24	0	0.07	0	0.63	0.56	0.61	0.0233333	0.6	4.6845	1.69e-05	0.00270271	-	Genetic Information Processing	Translation	K02886
ENSG00000163586	248	211	439	124	93	135	25.44	21.41	39.14	16.65	13.73	12.74	28.6633	14.3733	-0.995812	2.01e-05	0.00300181	FABP1	Organismal Systems;Organismal Systems	Endocrine system;Digestive system	K08750;K08750
ENSG00000213741	730	873	1003	465	326	649	118.57	137.36	146.51	98.28	74.53	95.34	134.147	89.3833	-0.585733	2.27e-05	0.00324436	RPS29	Genetic Information Processing	Translation	K02980
ENSG00000139675	18	23	7	0	0	0	0.69	0.9	0.23	0	0	0	0.606667	0.001	-9.24476	2.37e-05	0.00335849	HNRNPA1L2	Genetic Information Processing	Transcription	K12741
ENSG00000204616	815	857	1439	424	466	662	13.47	12.98	22.03	9.39	11.55	9.8	16.16	10.2467	-0.657273	2.88e-05	0.00392534	TRIM31	-	-	-
ENSG00000142178	28	15	41	77	49	61	1.24	1.19	1.75	2.48	2.23	3.18	1.39333	2.63	0.916522	4.37e-05	0.00548418	SIK1	Organismal Systems	Endocrine system	K19008
ENSG00000221968	159	184	200	198	193	277	4.76	5.26	5.12	7.69	8.48	7.37	5.04667	7.84667	0.636749	5.42e-05	0.00637941	FADS3	-	-	-
ENSG00000175505	120	143	200	193	145	275	3.69	4.34	5.44	7.91	6.75	8.24	4.49	7.63333	0.765598	6.28e-05	0.00689911	CLCF1	Environmental Information Processing	Signaling molecules and interaction	K05421
ENSG00000113494	1654	1722	1754	1015	823	1107	12.58	13.54	13	9.47	9.29	6.73	13.04	8.49667	-0.617975	6.95e-05	0.00739445	PRLR	Environmental Information Processing;Environmental Information Processing;Environmental Information Processing;Environmental Information Processing;Organismal Systems	Signal transduction;Signaling molecules and interaction;Signaling molecules and interaction;Signal transduction;Endocrine system	K05081;K05081;K05081;K05081;K05081
ENSG00000071967	131	210	269	83	44	110	1.68	3.12	3.9	1.8	1.03	1.6	2.9	1.47667	-0.973709	7.27e-05	0.00764278	CYBRD1	Organismal Systems	Digestive system	K08370
ENSG00000101974	64	85	83	7	3	42	0.56	0.81	1.07	0.46	0.03	0.31	0.813333	0.266667	-1.60881	7.58e-05	0.00788261	ATP11C	-	-	-
ENSG00000173110	261	301	407	349	344	433	5.81	6.62	7.85	10.35	11.31	8.88	6.76	10.18	0.590642	7.64e-05	0.00788261	HSPA6	Environmental Information Processing;Cellular Processes;Genetic Information Processing;Human Diseases;Genetic Information Processing;Organismal Systems;Human Diseases;Organismal Systems;Organismal Systems;Human Diseases	Signal transduction;Transport and catabolism;Folding, sorting and degradation;Infectious diseases;Transcription;Endocrine system;Infectious diseases;Immune system;Aging;Infectious diseases	K03283;K03283;K03283;K03283;K03283;K03283;K03283;K03283;K03283;K03283
ENSG00000114248	205	279	251	119	75	138	4.66	6.42	5.07	3.52	2.7	3.27	5.38333	3.16333	-0.767054	7.99e-05	0.00813317	LRRC31	-	-	-
ENSG00000124253	64	76	77	20	21	22	0.78	0.91	0.81	0.32	0.38	0.25	0.833333	0.316667	-1.39593	8.64e-05	0.00858493	PCK1	Metabolism;Environmental Information Processing;Organismal Systems;Environmental Information Processing;Environmental Information Processing;Human Diseases;Organismal Systems;Organismal Systems;Metabolism;Organismal Systems;Metabolism;Metabolism;Organismal Systems	Global and overview maps;Signal transduction;Endocrine system;Signal transduction;Signal transduction;Endocrine and metabolic diseases;Endocrine system;Endocrine system;Carbohydrate metabolism;Endocrine system;Carbohydrate metabolism;Carbohydrate metabolism;Excretory system	K01596;K01596;K01596;K01596;K01596;K01596;K01596;K01596;K01596;K01596;K01596;K01596;K01596
ENSG00000166959	242	199	233	105	78	131	8.69	6.82	7.2	5.32	4.09	4.58	7.57	4.66333	-0.698932	9.59e-05	0.00928042	MS4A8	-	-	-
ENSG00000149809	361	413	495	176	172	327	13.62	14.45	15.82	8.6	8.61	11.21	14.63	9.47333	-0.626986	0.000113931	0.010649	TM7SF2	Metabolism;Metabolism	Global and overview maps;Lipid metabolism	K00222;K00222
ENSG00000169429	142	117	175	35	54	84	4.53	3.78	4.84	1.49	2.65	2.47	4.38333	2.20333	-0.992341	0.000174685	0.0137994	CXCL8	Human Diseases;Environmental Information Processing;Human Diseases;Human Diseases;Human Diseases;Human Diseases;Environmental Information Processing;Human Diseases;Organismal Systems;Human Diseases;Organismal Systems;Human Diseases;Environmental Information Processing;Human Diseases;Human Diseases;Human Diseases;Cellular Processes;Human Diseases;Human Diseases;Human Diseases;Organismal Systems;Hu…	Cancers;Signaling molecules and interaction;Infectious diseases;Cancers;Infectious diseases;Infectious diseases;Signal transduction;Infectious diseases;Immune system;Infectious diseases;Immune system;Infectious diseases;Signal transduction;Infectious diseases;Infectious diseases;Immune diseases;Cell growth and death;Endocrine and metabolic diseases;Infectious disease: bacterial;Infectious disease…	K10030;K10030;K10030;K10030;K10030;K10030;K10030;K10030;K10030;K10030;K10030;K10030;K10030;K10030;K10030;K10030;K10030;K10030;K10030;K10030;K10030;K10030;K10030;K10030;K10030;K10030;K10030;K10030;K10030;K10030
ENSG00000196683	450	391	659	233	200	351	53.6	45.87	67.72	36.66	34.91	37.56	55.73	36.3767	-0.615441	0.000185401	0.0143155	TOMM7	Cellular Processes	Transport and catabolism	K17771
ENSG00000165376	571	542	508	449	463	1125	10.25	9.73	7.9	10.75	12.55	18.61	9.29333	13.97	0.588064	0.000214899	0.0158982	CLDN2	Human Diseases;Cellular Processes;Human Diseases;Environmental Information Processing;Organismal Systems	Infectious diseases;Cellular community - eukaryotes;Infectious diseases;Signaling molecules and interaction;Immune system	K06087;K06087;K06087;K06087;K06087
ENSG00000101197	239	286	219	291	201	440	6.99	8.67	5.97	11.65	8.32	12.59	7.21	10.8533	0.590067	0.000215474	0.0158982	BIRC7	Human Diseases;Genetic Information Processing;Human Diseases;Human Diseases;Cellular Processes	Cancers;Folding, sorting and degradation;Infectious diseases;Cancers;Cell growth and death	K16061;K16061;K16061;K16061;K16061
ENSG00000234745	1678	1531	939	364	182	620	57.25	51.69	27.78	16.57	9.17	19.49	45.5733	15.0767	-1.59587	0.000236946	0.01681	HLA-B	Human Diseases;Human Diseases;Human Diseases;Cellular Processes;Human Diseases;Human Diseases;Cellular Processes;Human Diseases;Human Diseases;Human Diseases;Cellular Processes;Environmental Information Processing;Human Diseases;Human Diseases;Human Diseases;Organismal Systems;Human Diseases;Human Diseases	Infectious diseases;Infectious diseases;Infectious diseases;Transport and catabolism;Infectious diseases;Infectious diseases;Transport and catabolism;Infectious disease: viral;Cancers;Infectious diseases;Cell growth and death;Signaling molecules and interaction;Cardiovascular diseases;Immune diseases;Immune diseases;Immune system;Endocrine and metabolic diseases;Immune diseases	K06751;K06751;K06751;K06751;K06751;K06751;K06751;K06751;K06751;K06751;K06751;K06751;K06751;K06751;K06751;K06751;K06751;K06751
ENSG00000125148	60	56	53	431	67	268	7.7	7.17	6.01	75.04	12.9	32.21	6.96	40.05	2.52464	0.000262819	0.0181039	MT2A	Organismal Systems	Digestive system	K14739
ENSG00000015413	346	335	479	230	109	146	11.39	10.9	13.67	11.37	5.3	4.43	11.9867	7.03333	-0.76915	0.000265533	0.0181404	DPEP1	-	-	-
ENSG00000135722	142	168	152	207	129	253	6.64	6.97	5.79	13.41	9.02	10.03	6.46667	10.82	0.742606	0.000294658	0.019706	FBXL8	-	-	-
ENSG00000197355	162	188	206	194	174	283	2.76	3.61	2.82	4.43	5.24	5.45	3.06333	5.04	0.718321	0.000341925	0.0215011	UAP1L1	Metabolism;Metabolism	Global and overview maps;Carbohydrate metabolism	K00972;K00972
ENSG00000260272	6	13	13	0	0	0	0.17	0.35	0.31	0	0	0	0.276667	0.001	-8.11201	0.00034505	0.0215345	-	-	-	-
ENSG00000104321	229	148	233	74	91	59	3.94	1.92	2.82	1.49	1.7	0.85	2.89333	1.34667	-1.10334	0.000371505	0.0224444	TRPA1	Organismal Systems	Sensory system	K04984
ENSG00000204642	270	260	230	126	67	173	13.28	12.2	9.37	8.4	4.9	7.98	11.6167	7.09333	-0.711661	0.000434626	0.0248801	HLA-F	Human Diseases;Human Diseases;Human Diseases;Cellular Processes;Human Diseases;Human Diseases;Cellular Processes;Human Diseases;Human Diseases;Human Diseases;Cellular Processes;Environmental Information Processing;Human Diseases;Human Diseases;Human Diseases;Organismal Systems;Human Diseases;Human Diseases	Infectious diseases;Infectious diseases;Infectious diseases;Transport and catabolism;Infectious diseases;Infectious diseases;Transport and catabolism;Infectious disease: viral;Cancers;Infectious diseases;Cell growth and death;Signaling molecules and interaction;Cardiovascular diseases;Immune diseases;Immune diseases;Immune system;Endocrine and metabolic diseases;Immune diseases	K06751;K06751;K06751;K06751;K06751;K06751;K06751;K06751;K06751;K06751;K06751;K06751;K06751;K06751;K06751;K06751;K06751;K06751
ENSG00000178773	203	228	204	227	281	266	3.77	3.78	4.39	6.2	8	3.89	3.98	6.03	0.59939	0.000455588	0.0259014	CPNE7	-	-	-
ENSG00000084636	296	372	337	315	299	493	5.5	7.36	5.4	10.07	8.04	9.47	6.08667	9.19333	0.594936	0.000471868	0.0263754	COL16A1	-	-	-
ENSG00000164659	43	60	11	2	6	11	0.63	0.74	0.13	0.02	0.29	0.22	0.5	0.176667	-1.5009	0.000729023	0.0362251	ELAPOR2	-	-	-
ENSG00000125144	5	5	3	118	5	38	0.64	0.64	0.33	20.23	0.95	4.51	0.536667	8.56333	3.99607	0.000731005	0.0362251	MT1G	Organismal Systems	Digestive system	K14739
ENSG00000003989	177	158	188	28	31	146	1.22	1.07	1.18	0.26	0.32	1.17	1.15667	0.583333	-0.987581	0.000782932	0.0381157	SLC7A2	-	-	-
ENSG00000132793	537	582	636	669	499	663	9.51	9.1	8.91	18.26	13.57	11.22	9.17333	14.35	0.645533	0.00078862	0.0382803	LPIN3	Metabolism;Environmental Information Processing;Metabolism;Metabolism	Global and overview maps;Signal transduction;Lipid metabolism;Lipid metabolism	K15728;K15728;K15728;K15728
ENSG00000006118	410	540	547	208	198	429	7.89	8.52	9.08	4.62	5.17	7	8.49667	5.59667	-0.602329	0.000831179	0.0397648	TMEM132A	-	-	-
ENSG00000106366	146	110	132	129	138	215	2.42	1.8	1.9	2.86	3.39	3.29	2.04	3.18	0.640458	0.000898845	0.0410103	SERPINE1	Cellular Processes;Environmental Information Processing;Environmental Information Processing;Environmental Information Processing;Human Diseases;Human Diseases;Organismal Systems;Cellular Processes	Cell growth and death;Signal transduction;Signal transduction;Signal transduction;Infectious diseases;Endocrine and metabolic diseases;Immune system;Cell growth and death	K03982;K03982;K03982;K03982;K03982;K03982;K03982;K03982
ENSG00000144824	345	349	526	103	181	308	4.46	4.71	5.65	2.25	3.53	3.63	4.94	3.13667	-0.655279	0.00092296	0.0419782	PHLDB2	-	-	-
ENSG00000240065	117	134	71	48	11	49	6.3	6.88	3.21	3.3	0.99	2.33	5.46333	2.20667	-1.30791	0.0010339	0.0455203	PSMB9	Genetic Information Processing	Folding, sorting and degradation	K02741
ENSG00000108774	399	341	579	236	162	305	14.85	11.7	18.06	10.75	8.74	9.66	14.87	9.71667	-0.613871	0.00103904	0.0455203	RAB5C	Human Diseases;Cellular Processes;Environmental Information Processing;Cellular Processes;Human Diseases;Human Diseases;Organismal Systems	Infectious diseases;Transport and catabolism;Signal transduction;Transport and catabolism;Infectious diseases;Infectious diseases;Excretory system	K07889;K07889;K07889;K07889;K07889;K07889;K07889
ENSG00000108984	306	346	311	111	119	275	2.56	3.14	1.94	0.85	1.38	1.31	2.54667	1.18	-1.10982	0.00103922	0.0455203	MAP2K6	Environmental Information Processing;Human Diseases;Human Diseases;Environmental Information Processing;Human Diseases;Human Diseases;Human Diseases;Human Diseases;Cellular Processes;Human Diseases;Organismal Systems;Organismal Systems;Human Diseases;Organismal Systems;Environmental Information Processing;Human Diseases;Organismal Systems;Organismal Systems;Human Diseases;Organismal Systems;Human…	Signal transduction;Infectious diseases;Infectious diseases;Signal transduction;Infectious disease: viral;Infectious diseases;Infectious diseases;Infectious diseases;Cell growth and death;Cardiovascular diseases;Immune system;Development;Infectious disease: bacterial;Endocrine system;Signal transduction;Infectious diseases;Immune system;Sensory system;Cancer: overview;Endocrine system;Neurodegene…	K04433;K04433;K04433;K04433;K04433;K04433;K04433;K04433;K04433;K04433;K04433;K04433;K04433;K04433;K04433;K04433;K04433;K04433;K04433;K04433;K04433
ENSG00000145384	110	61	122	46	21	33	2.59	1.42	2.49	1.44	0.73	0.72	2.16667	0.963333	-1.16937	0.00108094	0.0467311	FABP2	Organismal Systems;Organismal Systems	Endocrine system;Digestive system	K08751;K08751
ENSG00000151632	24	25	22	39	26	77	1.04	0.83	0.61	2.01	1.56	2.95	0.826667	2.17333	1.39453	0.00115034	0.0488409	AKR1C2	Human Diseases;Metabolism	Cancers;Lipid metabolism	K00089;K00089
ENSG00000106399	305	274	361	158	129	233	16.13	13.36	17.41	9.79	9.31	9.54	15.6333	9.54667	-0.711556	0.00117523	0.0493922	RPA3	Genetic Information Processing;Genetic Information Processing;Genetic Information Processing;Genetic Information Processing;Genetic Information Processing	Replication and repair;Replication and repair;Replication and repair;Replication and repair;Replication and repair	K10740;K10740;K10740;K10740;K10740
ENSG00000101210	38	35	34	43	53	80	1.28	1.02	0.95	1.78	2.71	2.38	1.08333	2.29	1.07987	0.0012072	0.0503535	EEF1A2	Genetic Information Processing;Human Diseases;Human Diseases	Translation;Infectious diseases;Infectious diseases	K03231;K03231;K03231
ENSG00000135220	172	271	220	96	89	139	3.76	6.04	4.08	2.83	2.69	2.53	4.62667	2.68333	-0.785947	0.00123592	0.0509756	UGT2A3	Metabolism;Human Diseases;Metabolism;Metabolism;Metabolism;Metabolism;Metabolism;Metabolism;Metabolism;Metabolism	Global and overview maps;Cancers;Xenobiotics biodegradation and metabolism;Xenobiotics biodegradation and metabolism;Xenobiotics biodegradation and metabolism;Metabolism of cofactors and vitamins;Lipid metabolism;Metabolism of cofactors and vitamins;Carbohydrate metabolism;Carbohydrate metabolism	K00699;K00699;K00699;K00699;K00699;K00699;K00699;K00699;K00699;K00699
ENSG00000178038	168	154	203	192	159	245	2.05	1.77	2.26	3.06	2.95	3.24	2.02667	3.08333	0.605382	0.00123736	0.0509756	ALS2CL	-	-	-
ENSG00000188483	120	144	160	177	155	175	2.32	2.75	2.68	4.56	4.43	3.12	2.58333	4.03667	0.643931	0.00140732	0.0553623	IER5L	-	-	-
ENSG00000138131	136	150	196	42	66	112	1.98	2.16	2.48	0.82	1.42	1.5	2.20667	1.24667	-0.823793	0.00150986	0.058291	LOXL4	-	-	-
ENSG00000165556	470	397	547	296	180	208	7.14	6.49	8.57	6.74	4.06	3.13	7.4	4.64333	-0.672364	0.0015342	0.0589567	CDX2	Human Diseases	Cancers	K22234
ENSG00000196620	86	80	62	28	18	40	2.1	1.93	1.32	0.9	0.65	0.9	1.78333	0.816667	-1.12676	0.00158293	0.0604766	UGT2B15	Metabolism;Human Diseases;Metabolism;Metabolism;Metabolism;Metabolism;Metabolism;Metabolism;Metabolism;Metabolism	Global and overview maps;Cancers;Xenobiotics biodegradation and metabolism;Xenobiotics biodegradation and metabolism;Xenobiotics biodegradation and metabolism;Metabolism of cofactors and vitamins;Lipid metabolism;Metabolism of cofactors and vitamins;Carbohydrate metabolism;Carbohydrate metabolism	K00699;K00699;K00699;K00699;K00699;K00699;K00699;K00699;K00699;K00699
ENSG00000161249	204	164	160	54	56	140	16.49	11.88	10.17	5.68	6.75	9.75	12.8467	7.39333	-0.797097	0.00158468	0.0604766	DMKN	-	-	-
ENSG00000105290	60	73	113	16	34	35	2.35	3.18	4.56	1.36	2.23	1.49	3.36333	1.69333	-0.990026	0.00181676	0.0655394	APLP1	-	-	-
ENSG00000167995	111	91	113	120	110	155	1.47	1.21	1.34	2.12	2.35	1.96	1.34	2.14333	0.677623	0.00183759	0.0658872	BEST1	-	-	-
ENSG00000179111	0	0	0	5	3	9	0	0	0	0.26	0.27	0.39	0.001	0.306667	8.26053	0.00189872	0.0664994	HES7	Human Diseases	Infectious diseases	K09087
ENSG00000137563	148	124	190	56	57	110	6.29	5.18	7.01	3.6	3.78	4.33	6.16	3.90333	-0.658224	0.00225551	0.0737056	GGH	Human Diseases;Metabolism	Drug resistance;Metabolism of cofactors and vitamins	K01307;K01307
ENSG00000143847	60	103	63	109	72	140	0.62	1.76	1	1.72	2.71	1.92	1.12667	2.11667	0.909733	0.00235655	0.0748014	PPFIA4	-	-	-
ENSG00000129295	52	54	36	16	8	20	2.19	3.03	1.45	0.7	0.77	0.59	2.22333	0.686667	-1.69504	0.00239209	0.0751806	LRRC6	-	-	-
ENSG00000104290	140	124	126	48	21	101	0.53	0.82	0.42	0.24	3.03	0.35	0.59	1.20667	1.03224	0.00246319	0.0768635	FZD3	Human Diseases;Human Diseases;Human Diseases;Human Diseases;Organismal Systems;Human Diseases;Human Diseases;Environmental Information Processing;Environmental Information Processing;Human Diseases;Environmental Information Processing;Human Diseases;Human Diseases;Cellular Processes;Organismal Systems;Human Diseases	Cancers;Neurodegenerative diseases;Infectious diseases;Cancers;Development;Cancers;Cancers;Signal transduction;Signal transduction;Endocrine and metabolic diseases;Signal transduction;Cancers;Cancers;Cellular community - eukaryotes;Endocrine system;Cancers	K02329;K02329;K02329;K02329;K02329;K02329;K02329;K02329;K02329;K02329;K02329;K02329;K02329;K02329;K02329;K02329
ENSG00000213401	3	6	9	7	26	27	0.12	0.17	0.25	0.29	1.21	0.86	0.18	0.786667	2.12776	0.00250178	0.0773073	MAGEA12	-	-	-
ENSG00000115295	77	89	108	96	83	173	1.17	1.74	1.84	2.63	2.21	2.8	1.58333	2.54667	0.685645	0.00250482	0.0773073	CLIP4	-	-	-
ENSG00000074047	82	104	66	68	117	168	0.63	0.75	0.42	0.67	1.32	1.18	0.6	1.05667	0.816486	0.00410515	0.108174	GLI2	Human Diseases;Environmental Information Processing;Human Diseases;Environmental Information Processing	Cancers;Signal transduction;Cancers;Signal transduction	K16798;K16798;K16798;K16798
ENSG00000151651	294	306	261	144	107	232	6.82	6.27	5.65	4.05	2.6	4.27	6.24667	3.64	-0.779148	0.00418353	0.109544	ADAM8	-	-	-
ENSG00000156587	72	77	51	13	10	50	3.05	3.27	1.94	0.75	0.64	2.08	2.75333	1.15667	-1.25121	0.00458863	0.117014	UBE2L6	Human Diseases;Genetic Information Processing	Neurodegenerative diseases;Folding, sorting and degradation	K04553;K04553
ENSG00000265690	77	86	95	108	73	138	2.76	3.06	2.97	5.15	3.85	4.55	2.93	4.51667	0.624358	0.00480934	0.118986	-	-	-	-
ENSG00000278505	65	46	65	18	25	13	1.9	1.32	1.58	0.65	1.14	0.36	1.6	0.716667	-1.1587	0.00482032	0.11908	C17orf78	-	-	-
ENSG00000259024	19	3	78	4	4	7	0.5	0.16	1.47	0.55	0.39	0.48	0.71	0.473333	-0.584963	0.00516687	0.125219	TVP23C-CDRT4	-	-	-
ENSG00000107779	956	797	904	502	377	803	10.1	8.27	9.1	6.29	4.98	6.86	9.15667	6.04333	-0.599478	0.0054401	0.129802	BMPR1A	Environmental Information Processing;Environmental Information Processing;Cellular Processes;Human Diseases;Environmental Information Processing	Signaling molecules and interaction;Signal transduction;Cellular community - eukaryotes;Cardiovascular diseases;Signal transduction	K04673;K04673;K04673;K04673;K04673
ENSG00000172238	113	79	119	45	27	70	2.68	1.85	2.44	1.42	0.95	1.53	2.32333	1.3	-0.837685	0.00544197	0.129802	ATOH1	-	-	-
ENSG00000182492	210	287	171	96	76	172	4.93	6.43	3.3	2.99	2.75	3.6	4.88667	3.11333	-0.650391	0.00558924	0.130502	BGN	-	-	-
ENSG00000090975	44	52	74	86	42	113	0.47	0.38	0.47	1.52	0.87	1.09	0.44	1.16	1.39855	0.00591118	0.134819	PITPNM2	-	-	-
ENSG00000288705	62	61	74	76	49	151	1.34	1.29	1.38	2.17	1.55	3	1.33667	2.24	0.744859	0.00591187	0.134819	UGT1A5	Metabolism;Human Diseases;Metabolism;Metabolism;Metabolism;Metabolism;Metabolism;Metabolism;Metabolism;Metabolism	Global and overview maps;Cancers;Xenobiotics biodegradation and metabolism;Xenobiotics biodegradation and metabolism;Xenobiotics biodegradation and metabolism;Metabolism of cofactors and vitamins;Lipid metabolism;Metabolism of cofactors and vitamins;Carbohydrate metabolism;Carbohydrate metabolism	K00699;K00699;K00699;K00699;K00699;K00699;K00699;K00699;K00699;K00699
ENSG00000143196	27	42	56	10	5	24	1.57	2.38	2.82	0.77	0.43	1.28	2.25667	0.826667	-1.44882	0.00601556	0.135685	DPT	-	-	-
ENSG00000057252	317	249	270	173	109	159	2.96	3.02	2.74	2.12	1.35	1.12	2.90667	1.53	-0.925834	0.00609157	0.136349	SOAT1	Organismal Systems;Metabolism	Digestive system;Lipid metabolism	K00637;K00637
ENSG00000259823	63	60	181	31	35	47	2	1.96	4.69	1	1.95	1.47	2.88333	1.47333	-0.968654	0.0067923	0.144371	LYPD8	-	-	-
ENSG00000174130	64	60	85	60	74	141	1.25	0.93	0.86	1.75	1.58	1.77	1.01333	1.7	0.746426	0.00737553	0.151403	TLR6	Human Diseases;Cellular Processes;Human Diseases;Human Diseases;Organismal Systems	Infectious diseases;Transport and catabolism;Infectious diseases;Infectious diseases;Immune system	K10169;K10169;K10169;K10169;K10169
ENSG00000123838	14	5	12	36	11	26	0.32	0.18	0.24	1.32	0.38	0.55	0.246667	0.75	1.60433	0.00738731	0.151403	C4BPA	Organismal Systems;Human Diseases	Immune system;Infectious diseases	K04002;K04002
ENSG00000147799	266	322	356	297	255	399	4.43	3.46	3.48	6.13	7.44	6.39	3.79	6.65333	0.811879	0.00740628	0.151581	ARHGAP39	-	-	-
ENSG00000184979	140	124	97	57	37	80	3.95	3.46	2.37	2.14	1.56	2.09	3.26	1.93	-0.756271	0.00766724	0.15433	USP18	-	-	-
ENSG00000162896	1730	1689	1013	687	370	448	21.21	20.46	11.83	11.23	6.71	6.96	17.8333	8.3	-1.10339	0.00850347	0.164953	PIGR	Organismal Systems	Immune system	K13073
ENSG00000251537	37	83	84	71	97	105	0.58	1.19	1.06	1.56	2.27	1.41	0.943333	1.74667	0.888765	0.00855731	0.165764	-	-	-	-
ENSG00000144730	188	220	142	69	67	150	1.51	1.9	0.93	0.87	0.94	0.96	1.44667	0.923333	-0.647809	0.0087896	0.167943	IL17RD	-	-	-
ENSG00000115902	73	53	72	23	17	44	1.04	0.6	0.72	0.35	0.29	0.47	0.786667	0.37	-1.08823	0.00904974	0.17111	SLC1A4	-	-	-
ENSG00000198053	53	17	9	1	4	11	0.71	0.23	0.11	0.02	0.08	0.13	0.35	0.0766667	-2.19068	0.0091026	0.171524	SIRPA	Organismal Systems	Development	K06551
ENSG00000187193	16	8	15	55	5	36	2.02	1.03	1.69	9.45	0.96	4.19	1.58	4.86667	1.62301	0.00913474	0.171692	MT1X	Organismal Systems	Digestive system	K14739
ENSG00000150556	22	47	26	5	2	19	0.97	2.21	1.09	0.36	0.14	0.76	1.42333	0.42	-1.76081	0.00914258	0.171692	LYPD6B	-	-	-
ENSG00000187994	110	127	140	108	134	183	2.13	4.54	2.5	2.93	10.98	3.34	3.05667	5.75	0.911603	0.00934578	0.174325	RINL	-	-	-
ENSG00000288702	40	44	66	52	47	111	0.87	0.93	1.23	1.5	1.5	2.2	1.01	1.73333	0.779194	0.0096452	0.178099	UGT1A3	Metabolism;Human Diseases;Metabolism;Metabolism;Metabolism;Metabolism;Metabolism;Metabolism;Metabolism;Metabolism	Global and overview maps;Cancers;Xenobiotics biodegradation and metabolism;Xenobiotics biodegradation and metabolism;Xenobiotics biodegradation and metabolism;Metabolism of cofactors and vitamins;Lipid metabolism;Metabolism of cofactors and vitamins;Carbohydrate metabolism;Carbohydrate metabolism	K00699;K00699;K00699;K00699;K00699;K00699;K00699;K00699;K00699;K00699
ENSG00000104415	10	5	138	1	3	0	0.15	0.05	1.21	0.01	0.07	0	0.47	0.0266667	-4.13955	0.00999327	0.182763	CCN4	Environmental Information Processing	Signal transduction	K22471
ENSG00000284638	0	2	0	15	4	2	0.01	0.16	0	2.13	0.56	0.24	0.0566667	0.976667	4.10729	0.0103243	0.187053	-	-	-	-
ENSG00000175920	28	28	17	36	29	55	0.64	0.84	0.31	1.12	1	1.19	0.596667	1.10333	0.886872	0.0103324	0.187053	DOK7	-	-	-
ENSG00000169860	65	119	109	34	30	71	0.54	0.98	0.79	0.38	0.37	0.54	0.77	0.43	-0.840522	0.0104264	0.187931	P2RY1	Environmental Information Processing;Environmental Information Processing;Organismal Systems;Organismal Systems	Signaling molecules and interaction;Signal transduction;Immune system;Sensory system	K04270;K04270;K04270;K04270
ENSG00000160870	14	12	13	4	0	0	0.35	0.3	0.29	0.13	0	0	0.313333	0.0433333	-2.85415	0.0106264	0.190441	CYP3A7	Metabolism;Human Diseases;Metabolism;Metabolism	Global and overview maps;Cancers;Metabolism of cofactors and vitamins;Lipid metabolism	K17691;K17691;K17691;K17691
ENSG00000134343	52	53	44	12	14	32	0.58	0.56	0.46	0.16	0.22	0.36	0.533333	0.246667	-1.11247	0.0106562	0.190441	ANO3	-	-	-
ENSG00000124104	94	88	121	112	77	164	2.63	2.83	3.87	5.58	4.23	5.02	3.11	4.94333	0.66857	0.0123921	0.20531	SNX21	-	-	-
ENSG00000172955	64	59	78	36	16	32	1.63	1.11	2.16	1.54	0.44	0.88	1.63333	0.953333	-0.776767	0.0124058	0.205333	ADH6	Metabolism;Human Diseases;Metabolism;Metabolism;Metabolism;Metabolism;Metabolism;Metabolism	Global and overview maps;Cancers;Xenobiotics biodegradation and metabolism;Carbohydrate metabolism;Xenobiotics biodegradation and metabolism;Metabolism of cofactors and vitamins;Lipid metabolism;Amino acid metabolism	K13952;K13952;K13952;K13952;K13952;K13952;K13952;K13952
ENSG00000274322	53	34	47	62	44	75	2.48	1.97	1.84	3.93	2.92	3.25	2.09667	3.36667	0.683223	0.01248	0.205945	-	-	-	-
ENSG00000183044	74	56	102	28	19	56	1.24	0.62	1.11	0.44	0.37	0.8	0.99	0.536667	-0.883402	0.0125715	0.206838	ABAT	Metabolism;Organismal Systems;Metabolism;Metabolism;Metabolism;Metabolism;Metabolism	Global and overview maps;Nervous system;Amino acid metabolism;Amino acid metabolism;Carbohydrate metabolism;Metabolism of other amino acids;Carbohydrate metabolism	K13524;K13524;K13524;K13524;K13524;K13524;K13524
ENSG00000119737	64	61	77	79	62	103	1.6	1.51	1.67	2.64	2.29	2.38	1.59333	2.43667	0.612861	0.0137251	0.217455	GPR75	-	-	-
ENSG00000197256	335	350	406	302	328	429	7.02	6.2	6.26	9.53	11.58	10.63	6.49333	10.58	0.704308	0.0150414	0.229295	KANK2	-	-	-
ENSG00000129116	191	229	186	82	71	186	2.28	2.83	1.92	1.3	1.25	2.13	2.34333	1.56	-0.587016	0.0153418	0.231116	PALLD	-	-	-
ENSG00000006042	59	25	45	13	8	26	2.28	0.81	1.17	0.71	0.48	0.87	1.42	0.686667	-1.04821	0.0166912	0.242	TMEM98	-	-	-
ENSG00000140968	76	43	47	82	64	71	1.67	1.05	0.87	2.24	2.79	1.7	1.19667	2.24333	0.906623	0.0167983	0.242136	IRF8	Human Diseases	Infectious diseases	K10155
ENSG00000256043	124	112	142	56	45	101	2.12	1.92	2.05	1.36	1.15	1.5	2.03	1.33667	-0.60284	0.0168918	0.242789	CTSO	Cellular Processes;Cellular Processes	Cell growth and death;Transport and catabolism	K01374;K01374
ENSG00000135253	52	68	76	64	72	101	0.82	1	1.12	1.34	2.16	1.75	0.98	1.75	0.836501	0.0171501	0.244176	KCP	-	-	-
ENSG00000127366	0	0	0	9	2	0	0	0	0	0.55	0.11	0	0.001	0.22	7.78136	0.01737	0.245237	TAS2R5	Organismal Systems	Sensory system	K08474
ENSG00000135083	152	170	174	157	147	212	2.52	2.7	1.97	3.46	3.76	3.91	2.39667	3.71	0.63039	0.0173984	0.245237	CCNJL	-	-	-
ENSG00000160179	177	118	148	85	48	98	3.07	2.04	2.27	1.96	1.21	1.66	2.46	1.61	-0.611598	0.0174326	0.245254	ABCG1	Environmental Information Processing	Membrane transport	K05679
ENSG00000021488	58	60	163	33	33	51	1.87	1.99	4.51	1.28	1.48	1.44	2.79	1.4	-0.994838	0.0176611	0.247838	SLC7A9	Organismal Systems	Digestive system	K13868
ENSG00000248405	33	30	37	6	0	24	1.09	0.98	0.98	0.28	0	0.72	1.01667	0.333333	-1.60881	0.0179777	0.250796	PRR5-ARHGAP8	-	-	-
ENSG00000187123	72	62	62	13	23	50	0.94	0.83	0.78	0.25	0.5	0.6	0.85	0.45	-0.917538	0.0184029	0.253171	LYPD6	-	-	-
ENSG00000169715	300	297	361	713	218	592	23.03	24.32	24.11	76.46	23.96	42.21	23.82	47.5433	0.99707	0.0184102	0.253171	MT1E	Organismal Systems	Digestive system	K14739
ENSG00000104267	113	106	182	75	52	71	3.79	3.58	5.38	3.35	2.58	2.27	4.25	2.73333	-0.636801	0.0184335	0.253171	CA2	Metabolism;Organismal Systems;Organismal Systems;Organismal Systems;Organismal Systems;Organismal Systems;Metabolism	Global and overview maps;Digestive system;Digestive system;Digestive system;Excretory system;Excretory system;Energy metabolism	K18245;K18245;K18245;K18245;K18245;K18245;K18245
ENSG00000122711	728	517	406	243	105	332	95.62	67.1	46.25	42.55	20.38	40.18	69.6567	34.37	-1.01911	0.018879	0.255636	SPINK4	-	-	-
ENSG00000148291	65	75	74	68	82	102	4.81	4.71	4.17	6.29	8.22	6.34	4.56333	6.95	0.606925	0.0194009	0.259947	SURF2	-	-	-
ENSG00000274933	22	11	36	32	37	38	0.59	0.29	0.82	1.11	1.48	0.92	0.566667	1.17	1.04594	0.0199683	0.26309	TBC1D3I	-	-	-
ENSG00000285505	0	9	8	0	0	0	0	0.13	0.1	0	0	0	0.0766667	0.001	-6.26053	0.0206251	0.266872	-	Environmental Information Processing;Environmental Information Processing;Organismal Systems;Organismal Systems;Organismal Systems;Organismal Systems;Organismal Systems;Organismal Systems;Organismal Systems;Organismal Systems;Organismal Systems;Organismal Systems;Organismal Systems;Organismal Systems;Organismal Systems;Organismal Systems;Organismal Systems;Organismal Systems	Signal transduction;Signal transduction;Circulatory system;Endocrine system;Digestive system;Endocrine system;Digestive system;Digestive system;Circulatory system;Endocrine system;Digestive system;Endocrine system;Digestive system;Digestive system;Excretory system;Digestive system;Excretory system;Excretory system	K01539;K01539;K01539;K01539;K01539;K01539;K01539;K01539;K01539;K01539;K01539;K01539;K01539;K01539;K01539;K01539;K01539;K01539
ENSG00000154240	82	56	75	26	21	53	1.78	2.21	1.47	1.31	0.85	1.17	1.82	1.11	-0.713379	0.0213556	0.273342	CEP112	-	-	-
ENSG00000168903	40	37	85	24	16	22	0.86	0.79	1.59	0.69	0.51	0.44	1.08	0.546667	-0.982298	0.0215524	0.27438	BTNL3	-	-	-
ENSG00000134827	32	22	27	37	25	59	1.13	0.88	1	1.74	1.55	1.92	1.00333	1.73667	0.79152	0.0216812	0.275176	TCN1	Organismal Systems	Digestive system	K14615
ENSG00000090530	79	68	118	38	31	60	1.19	1.01	1.54	0.76	0.71	0.83	1.24667	0.766667	-0.701404	0.0217246	0.275305	P3H2	-	-	-
ENSG00000188817	6	6	7	1	0	0	0.2	0.2	0.2	0.04	0	0	0.2	0.0133333	-3.90689	0.0223682	0.281179	SNTN	-	-	-
ENSG00000198417	18	5	13	41	11	21	2.22	0.61	1.39	6.75	2	2.39	1.40667	3.71333	1.40043	0.0224817	0.281675	MT1F	Organismal Systems	Digestive system	K14739
ENSG00000106178	55	24	16	12	3	14	3.18	1.75	1.05	0.89	0.4	0.84	1.99333	0.71	-1.48929	0.0234674	0.288125	CCL24	Environmental Information Processing;Organismal Systems;Environmental Information Processing	Signaling molecules and interaction;Immune system;Signaling molecules and interaction	K21097;K21097;K21097
ENSG00000122035	115	133	159	80	60	66	8.08	7.97	8.95	5.43	6.14	4.05	8.33333	5.20667	-0.678534	0.0236796	0.289473	RASL11A	-	-	-
ENSG00000213398	17	16	27	22	31	40	1.52	0.6	0.92	1.01	2.22	1.49	1.01333	1.57333	0.634716	0.0237948	0.290454	LCAT	Metabolism;Organismal Systems	Lipid metabolism;Digestive system	K00650;K00650
ENSG00000186765	33	34	46	36	43	72	1.06	1.08	1.25	1.51	2.01	2.08	1.13	1.86667	0.724142	0.0244376	0.294509	FSCN2	-	-	-
ENSG00000197753	12	11	16	20	14	37	0.22	0.19	0.24	0.4	0.3	0.55	0.216667	0.416667	0.943416	0.0245752	0.29507	LHFPL5	-	-	-
ENSG00000197530	299	340	408	310	279	412	6.46	7.64	7.1	10.67	11.26	10.2	7.06667	10.71	0.599857	0.0247624	0.295528	MIB2	-	-	-
ENSG00000272899	11	7	12	17	20	19	0.15	0.09	0.14	0.31	0.4	0.24	0.126667	0.316667	1.32193	0.0248439	0.295863	ATP6V1FNB	-	-	-
ENSG00000163075	128	171	60	46	46	77	4.79	5.91	1.58	2.02	2.45	2.46	4.09333	2.31	-0.825383	0.0251222	0.296624	CFAP221	-	-	-
ENSG00000261052	70	62	126	104	87	106	2.71	2.5	4.26	5.37	5.19	3.81	3.15667	4.79	0.601624	0.0253272	0.29782	SULT1A3	Human Diseases	Cancers	K01014
ENSG00000166920	135	91	252	94	53	74	10.57	7.26	16.63	9.55	6.11	5.38	11.4867	7.01333	-0.711788	0.0263174	0.303415	C15orf48	-	-	-
ENSG00000154263	41	39	50	59	44	60	0.52	0.67	0.59	1.1	1.09	1.32	0.593333	1.17	0.979594	0.02661	0.304839	ABCA10	Environmental Information Processing	Membrane transport	K05652
ENSG00000075826	80	105	92	81	99	132	1.09	1.31	0.87	1.56	2.03	1.36	1.09	1.65	0.598138	0.0266828	0.304859	SEC31B	Genetic Information Processing	Folding, sorting and degradation	K14005
ENSG00000164128	45	44	42	13	4	35	0.85	0.96	0.8	0.58	0.35	0.61	0.87	0.513333	-0.761119	0.026752	0.305319	NPY1R	Environmental Information Processing;Environmental Information Processing;Organismal Systems	Signaling molecules and interaction;Signal transduction;Endocrine system	K04204;K04204;K04204
ENSG00000154511	30	24	54	13	10	16	0.68	0.49	0.97	0.36	0.31	0.35	0.713333	0.34	-1.06904	0.0279595	0.314043	DIPK1A	-	-	-
ENSG00000162383	37	55	45	14	18	25	0.78	1.11	0.82	0.4	0.6	0.49	0.903333	0.496667	-0.862981	0.0283386	0.316587	SLC1A7	Organismal Systems;Organismal Systems	Nervous system;Nervous system	K05618;K05618
ENSG00000288591	0	0	0	5	0	6	0	0	0	0.05	0	0.04	0.001	0.03	4.90689	0.0284418	0.3171	-	-	-	-
ENSG00000272921	40	39	23	0	6	26	2.54	2.48	1.29	0	0.6	1.51	2.10333	0.703333	-1.5804	0.0285213	0.317774	-	-	-	-
ENSG00000108602	27	16	22	30	24	44	0.81	0.53	0.63	1.12	1.1	1.13	0.656667	1.11667	0.765965	0.0292413	0.32283	ALDH3A1	Metabolism;Human Diseases;Metabolism;Metabolism;Metabolism;Metabolism;Metabolism;Metabolism;Metabolism	Global and overview maps;Cancers;Xenobiotics biodegradation and metabolism;Carbohydrate metabolism;Xenobiotics biodegradation and metabolism;Amino acid metabolism;Metabolism of other amino acids;Amino acid metabolism;Amino acid metabolism	K00129;K00129;K00129;K00129;K00129;K00129;K00129;K00129;K00129
ENSG00000248383	0	0	2	5	5	5	0	0	0.01	0.06	0.09	0.05	0.00333333	0.0666667	4.32193	0.0304781	0.330415	PCDHAC1	-	-	-
ENSG00000250298	13	5	8	2	0	1	0.45	0.22	0.24	0.14	0	0.03	0.303333	0.0566667	-2.42033	0.0313583	0.336509	GIMD1	-	-	-
ENSG00000243449	73	105	103	53	33	56	8.91	12.79	10.93	8.44	5.99	6.29	10.8767	6.90667	-0.655175	0.0329343	0.342985	C4orf48	-	-	-
ENSG00000185324	687	813	777	684	619	790	20.81	25.41	22.67	72.35	27.92	22.33	22.9633	40.8667	0.831592	0.0329535	0.342985	CDK10	-	-	-
ENSG00000157005	51	107	65	31	23	51	4.4	9.13	4.87	3.57	2.93	4.06	6.13333	3.52	-0.801096	0.0332667	0.344947	SST	Environmental Information Processing;Environmental Information Processing;Organismal Systems;Organismal Systems	Signaling molecules and interaction;Signal transduction;Endocrine system;Digestive system	K05237;K05237;K05237;K05237
ENSG00000163644	152	162	106	60	48	123	2.95	3.93	1.14	0.98	1.11	2.31	2.67333	1.46667	-0.866099	0.0337897	0.348628	PPM1K	-	-	-
ENSG00000237330	21	25	44	41	53	29	0.58	0.68	1.05	1.51	2.16	0.74	0.77	1.47	0.932886	0.0347387	0.353769	RNF223	-	-	-
ENSG00000065717	41	36	49	19	9	25	2.07	1.67	1.45	1.31	1.03	0.83	1.73	1.05667	-0.711252	0.0347408	0.353769	TLE2	-	-	-
ENSG00000196228	2	1	1	6	5	7	0.08	0.04	0.04	0.34	0.31	0.27	0.0533333	0.306667	2.52356	0.0355172	0.35778	SULT1C3	-	-	-
ENSG00000179455	4	5	34	0	4	2	0.11	0.13	0.69	0	0.15	0.05	0.31	0.0666667	-2.21723	0.0355392	0.357784	MKRN3	-	-	-
ENSG00000188227	4	2	96	2	1	5	0.09	0.03	1.31	0.02	0.02	0.05	0.476667	0.03	-3.98995	0.0370419	0.36458	ZNF793	Human Diseases	Infectious diseases	K09228
ENSG00000005379	76	61	55	58	59	116	0.9	0.56	0.58	0.84	1.48	1.27	0.68	1.19667	0.815415	0.037142	0.36458	TSPOAP1	-	-	-
ENSG00000183486	144	134	58	36	22	107	3.7	2.4	1.24	1.25	0.7	1.92	2.44667	1.29	-0.923446	0.0380483	0.370896	MX2	Human Diseases;Human Diseases;Human Diseases;Human Diseases	Infectious diseases;Infectious diseases;Infectious diseases;Infectious diseases	K14754;K14754;K14754;K14754
ENSG00000269897	20	83	42	59	42	113	1.15	3.23	1.7	3.01	2.52	4.73	2.02667	3.42	0.754888	0.0381643	0.370934	COMMD3-BMI1	Human Diseases;Human Diseases;Cellular Processes	Cancers;Cancers;Cellular community - eukaryotes	K11459;K11459;K11459
ENSG00000139190	68	69	57	84	56	86	1.14	1.14	0.83	1.87	1.79	1.32	1.03667	1.66	0.679231	0.0385201	0.372219	VAMP1	Genetic Information Processing	Folding, sorting and degradation	K08510
ENSG00000162374	5	7	9	1	0	1	0.1	0.3	0.18	0.03	0	0.03	0.193333	0.02	-3.27302	0.0387035	0.372971	ELAVL4	-	-	-
ENSG00000126262	50	29	33	17	11	16	1.26	0.81	0.73	0.58	0.42	0.38	0.933333	0.46	-1.02076	0.0391237	0.376299	FFAR2	Environmental Information Processing	Signal transduction	K04328
ENSG00000136048	23	63	42	15	10	27	0.37	1.15	0.58	0.32	0.24	0.5	0.7	0.353333	-0.986325	0.0397775	0.379728	DRAM1	-	-	-
ENSG00000253117	6	0	110	0	0	1	0.18	0	2.8	0	0	0.03	0.993333	0.01	-6.63421	0.0408489	0.384855	OC90	-	-	-
ENSG00000163126	17	34	40	36	37	49	0.44	0.97	0.79	1.16	1.37	1.09	0.733333	1.20667	0.718486	0.0410239	0.385074	ANKRD23	-	-	-
ENSG00000180251	10	10	6	15	20	13	0.13	0.12	0.07	0.25	0.36	0.15	0.106667	0.253333	1.24793	0.0425725	0.389607	SLC9A4	Organismal Systems	Digestive system	K13961
ENSG00000277639	146	160	97	57	35	128	4.69	4.91	2.61	2.36	1.61	3.66	4.07	2.54333	-0.678308	0.0432997	0.393215	-	-	-	-
ENSG00000197888	28	11	52	7	11	11	0.6	0.24	0.95	0.21	0.34	0.22	0.596667	0.256667	-1.21703	0.0441631	0.397097	UGT2B17	Metabolism;Human Diseases;Metabolism;Metabolism;Metabolism;Metabolism;Metabolism;Metabolism;Metabolism;Metabolism	Global and overview maps;Cancers;Xenobiotics biodegradation and metabolism;Xenobiotics biodegradation and metabolism;Xenobiotics biodegradation and metabolism;Metabolism of cofactors and vitamins;Lipid metabolism;Metabolism of cofactors and vitamins;Carbohydrate metabolism;Carbohydrate metabolism	K00699;K00699;K00699;K00699;K00699;K00699;K00699;K00699;K00699;K00699
ENSG00000166664	10	4	2	0	0	1	0.15	0.06	0.03	0	0	0.02	0.08	0.00666667	-3.58496	0.0443013	0.397487	CHRFAM7A	Human Diseases;Environmental Information Processing;Environmental Information Processing;Organismal Systems;Human Diseases;Human Diseases	Neurodegenerative diseases;Signaling molecules and interaction;Signal transduction;Nervous system;Cancers;Substance dependence	K04809;K04809;K04809;K04809;K04809;K04809
ENSG00000142623	13	33	21	11	14	121	0.18	0.44	0.33	0.2	0.28	1.75	0.316667	0.743333	1.23104	0.0444806	0.397857	PADI1	-	-	-
ENSG00000163739	97	50	101	36	33	54	4.33	2.43	4	2.14	2.18	2.22	3.58667	2.18	-0.718316	0.0447544	0.39966	CXCL1	Environmental Information Processing;Organismal Systems;Human Diseases;Organismal Systems;Environmental Information Processing;Human Diseases;Human Diseases;Environmental Information Processing;Environmental Information Processing;Organismal Systems;Human Diseases;Human Diseases	Signaling molecules and interaction;Immune system;Infectious diseases;Immune system;Signal transduction;Infectious diseases;Immune diseases;Signal transduction;Signaling molecules and interaction;Immune system;Infectious diseases;Infectious diseases	K05505;K05505;K05505;K05505;K05505;K05505;K05505;K05505;K05505;K05505;K05505;K05505
ENSG00000122367	0	0	0	4	1	3	0	0	0	0.05	0.03	0.06	0.001	0.0466667	5.54432	0.0448036	0.399885	LDB3	-	-	-
ENSG00000184557	34	24	33	39	25	58	0.75	0.45	0.55	1	0.71	1.02	0.583333	0.91	0.641546	0.0477173	0.416021	SOCS3	Human Diseases;Human Diseases;Environmental Information Processing;Human Diseases;Human Diseases;Genetic Information Processing;Organismal Systems;Organismal Systems;Organismal Systems;Environmental Information Processing;Human Diseases;Organismal Systems;Organismal Systems;Human Diseases	Infectious diseases;Infectious diseases;Signal transduction;Endocrine and metabolic diseases;Infectious diseases;Folding, sorting and degradation;Endocrine system;Development;Endocrine system;Signal transduction;Endocrine and metabolic diseases;Endocrine system;Endocrine system;Endocrine and metabolic diseases	K04696;K04696;K04696;K04696;K04696;K04696;K04696;K04696;K04696;K04696;K04696;K04696;K04696;K04696
ENSG00000288550	4	4	9	19	10	7	0.06	0.05	0.15	0.44	0.3	0.13	0.0866667	0.29	1.7425	0.0478645	0.416021	-	Environmental Information Processing;Organismal Systems	Signaling molecules and interaction;Immune system	K05166;K05166
ENSG00000180071	155	152	124	150	105	198	2.24	2.4	1.5	4.37	5.21	4.51	2.04667	4.69667	1.19836	0.0487273	0.420034	ANKRD18A	-	-	-
ENSG00000038427	32	31	34	57	24	47	0.17	0.2	0.16	0.46	0.18	0.27	0.176667	0.303333	0.779874	0.0488757	0.420034	VCAN	Environmental Information Processing	Signaling molecules and interaction	K06793
ENSG00000183508	63	59	61	33	18	39	0.58	0.54	0.49	0.41	0.25	0.33	0.536667	0.33	-0.70156	0.0491415	0.421383	TENT5C	-	-	-
ENSG00000108242	27	32	29	42	26	48	0.61	0.72	0.57	1.26	0.87	1.06	0.633333	1.06333	0.747557	0.0492126	0.421558	CYP2C18	Metabolism;Organismal Systems;Human Diseases;Metabolism	Global and overview maps;Nervous system;Cancers;Metabolism of cofactors and vitamins	K17720;K17720;K17720;K17720
ENSG00000175344	61	89	55	28	29	44	1.43	1.32	1.07	0.75	0.75	0.88	1.27333	0.793333	-0.682611	0.0492617	0.421694	CHRNA7	Human Diseases;Environmental Information Processing;Environmental Information Processing;Organismal Systems;Human Diseases;Human Diseases	Neurodegenerative diseases;Signaling molecules and interaction;Signal transduction;Nervous system;Cancers;Substance dependence	K04809;K04809;K04809;K04809;K04809;K04809
ENSG00000145908	30	22	100	21	12	24	0.4	0.32	1.16	0.44	0.24	0.28	0.626667	0.32	-0.969626	0.0495485	0.421779	ZNF300	Human Diseases	Infectious diseases	K09228
ENSG00000174236	49	19	23	14	8	10	2.23	0.86	0.91	0.85	0.54	0.42	1.33333	0.603333	-1.14401	0.0498581	0.421779	REP15	-	-	-
