# Supplementary material for: The mechanism of arsenic trioxide and microwave ablation in the treatment of oral squamous cell carcinoma based on high throughput sequencing
Source: IET Syst Biol. 2024 Dec 23;19(1):e12113. doi: 10.1049/syb2.12113 (PMC11831002; doi:10.1049/syb2.12113)
Supplement: Supplementary file 2 — The differentially expressed lncRNAs between control and arsenic trioxide groups. [file SYB2-19-e12113-s003.xlsx]

## Sheet: Supplementary data 2  The diffe
id	C1_count	C2_count	C3_count	A1_count	A2_count	A3_count	C1_fpkm	C2_fpkm	C3_fpkm	A1_fpkm	A2_fpkm	A3_fpkm	C_mean	A_mean	log2(fc)	PValue	FDR	Symbol	Description
ENST00000578649	223.8	187.51	375.77	28.5	10.21	32.77	24.59	20.36	35.8	4.17	1.66	3.32	26.9167	3.05	-3.14162	9.69e-16	1.96e-11	UBB	--
ENST00000518010	0	0	0	77.07	204.17	355.41	0	0	0	9.27	27.22	29.54	0.001	22.01	14.4259	1.21e-15	1.96e-11	NDRG1	--
ENST00000655082	107.19	113.85	108.7	0	0	0	1.06	1.11	0.93	0	0	0	1.03333	0.001	-10.0131	3.33e-13	3.61e-09	LINC01355	--
ENST00000607768	147.32	117.45	143.02	28.83	22.65	41.73	12.57	9.91	10.59	3.28	2.86	3.28	11.0233	3.14	-1.81172	7.21e-10	5.86e-06	COX7A2L	--
MSTRG.19648.3	47.55	40.85	89.14	0	0	0	0.47	0.4	0.76	0	0	0	0.543333	0.001	-9.08569	1.27e-09	8.27e-06	-	-
MSTRG.2840.2	110.71	56.64	68.61	0	0	0.76	3.57	1.81	1.92	0	0	0.02	2.43333	0.00666667	-8.51175	5.03e-09	2.73e-05	-	-
ENST00000634591	33.88	27.72	90.57	0	0	0	2.4	1.94	5.56	0	0	0	3.3	0.001	-11.6883	2.34e-08	0.000108817	SEPTIN7	--
MSTRG.6895.10	108.45	91.88	100.48	167.39	223.22	295.4	0.57	0.48	0.46	1.18	1.74	1.44	0.503333	1.45333	1.52978	4.81e-08	0.000195736	-	-
ENST00000479608	0	0	0	0	66.7	0	0	0	0	0	0.67	0	0.001	0.223333	7.80305	1.08e-07	0.000390401	ARID2	--
ENST00000519697	21.03	30.28	77.41	0	0	0	0.56	0.8	1.78	0	0	0	1.04667	0.001	-10.0316	1.35e-07	0.000397723	SBSPON	--
ENST00000586094	55.65	33.1	19.01	0	0	0	5.16	3.03	1.53	0	0	0	3.24	0.001	-11.6618	2.81e-07	0.000762697	ZNF146	--
ENST00000680994	21.13	33.68	23.95	0	0	0	0.34	0.53	0.33	0	0	0	0.4	0.001	-8.64386	1.37e-06	0.0034277	ARL13B	--
ENST00000661674	20.04	20.34	42.86	0	0	0	0.13	0.13	0.24	0	0	0	0.166667	0.001	-7.38082	1.74e-06	0.00401096	PAX8-AS1	--
MSTRG.19869.10	345.62	331.36	500.7	570.38	492.06	838.34	0.24	0.23	0.3	0.53	0.51	0.54	0.256667	0.526667	1.03699	1.85e-06	0.00401096	-	-
ENST00000375206	0	0	0	18.66	16.28	24.35	0	0	0	0.21	0.2	0.19	0.001	0.2	7.64386	2.34e-06	0.00476403	SUGT1P4-STRA6LP-CCDC180	--
ENST00000659995	0	3.36	0	36.72	32.43	28.68	0	0.03	0	0.42	0.41	0.23	0.01	0.353333	5.14296	2.79e-06	0.00526829	LINC00662	--
ENST00000460181	0	0	0	6.55	16.34	71.39	0	0	0	0.21	0.57	1.56	0.001	0.78	9.60733	3.47e-06	0.005946	FPGS	--
ENST00000654457	0	0	0	26.99	5.58	39.94	0	0	0	1.48	0.34	1.52	0.001	1.11333	10.1207	5.07e-06	0.00805905	ENSG00000257337	--
ENST00000665678	24.84	32.91	14.17	0	0	0	0.35	0.46	0.17	0	0	0	0.326667	0.001	-8.35168	5.2e-06	0.00805905	ERVK13-1	--
ENST00000467529	63.96	89.26	55.77	12.2	12.24	19.77	1.71	2.35	1.29	0.43	0.48	0.49	1.78333	0.466667	-1.93411	5.47e-06	0.00808684	TMEM254	--
ENST00000593254	197.77	145.12	200.11	18.45	0	37.88	11.59	8.41	10.17	1.44	0	2.05	10.0567	1.16333	-3.11182	1.01e-05	0.0137567	H3-3B	--
ENST00000625589	0	0	0	26.33	10.77	16.14	0	0	0	3.41	1.55	1.45	0.001	2.13667	11.0611	1.15e-05	0.0150129	ENSG00000235288	--
ENST00000477661	58.07	70.95	66.69	138.32	83.89	200.78	1.15	1.39	1.15	3.66	2.46	3.68	1.23	3.26667	1.40916	1.59e-05	0.0182896	AKR1C1	--
ENST00000461696	0	0	0	8.61	23.34	19.44	0	0	0	0.32	0.96	0.5	0.001	0.593333	9.2127	1.76e-05	0.0190417	ANKRD28	--
ENST00000619449	53925.4	48528.6	45774.7	49395.2	47417.4	88863.4	529.25	470.61	389.58	646.24	687.78	803.61	463.147	712.543	0.621509	2.17e-05	0.0220058	MALAT1	--
ENST00000657560	0	0	0	11.42	12.76	22.97	0	0	0	0.39	0.48	0.54	0.001	0.47	8.87652	2.4e-05	0.0236929	CCDC18-AS1	--
ENST00000649047	0	0	0	16.26	6.81	23.37	0	0	0	0.72	0.34	0.72	0.001	0.593333	9.2127	4.79e-05	0.0435718	SNHG20	--
ENST00000667918	0	0	0	13.83	6.81	25.29	0	0	0	0.28	0.15	0.35	0.001	0.26	8.02237	5.45e-05	0.0479134	ENSG00000245498	--
ENST00000507999	0	2.14	0	17.45	27.11	23.09	0	0.08	0	0.9	1.54	0.82	0.0266667	1.08667	5.34873	6.13e-05	0.0524767	NOP14-AS1	--
ENST00000660840	15.49	13.59	18.71	0	0	0	0.23	0.2	0.24	0	0	0	0.223333	0.001	-7.80305	7.34e-05	0.0607233	JPX	--
ENST00000491272	0	0	0	25.31	8.02	11.01	0	0	0	1.33	0.47	0.4	0.001	0.733333	9.51833	7.47e-05	0.0607233	STAT3	--
ENST00000478336	0	0	0	15.71	6.04	21.55	0	0	0	1.18	0.5	1.12	0.001	0.933333	9.86625	7.89e-05	0.0607799	ARF1	--
ENST00000377680	8.68	17.49	26.11	0	0	0	0.13	0.26	0.35	0	0	0	0.246667	0.001	-7.94642	8.06e-05	0.0607799	FAM201A	--
ENST00000530868	17.19	15.85	13.72	0.47	0	0	1.39	1.26	0.96	0.05	0	0	1.20333	0.0166667	-6.17393	8.22e-05	0.0607799	TPD52L1	--
ENST00000472946	2.7	0	0	14.71	26.49	30.97	0.29	0	0	2.08	4.15	3.02	0.0966667	3.08333	4.99533	9.16e-05	0.0645918	MRPS2	--
ENST00000482496	177.91	197.97	252.99	55.02	18.95	112.33	6.66	7.32	8.21	2.75	1.05	3.87	7.39667	2.55667	-1.53261	9.33e-05	0.0645918	PDZD8	--
ENST00000654809	6.6	0	0	77.48	16.43	57.84	0.11	0	0	1.77	0.42	0.91	0.0366667	1.03333	4.81669	9.95e-05	0.0674352	TMEM147-AS1	--
ENST00000488337	101.7	43.37	47.79	7.58	0	0	1.26	0.53	0.51	0.13	0	0	0.766667	0.0433333	-4.14505	0.000113338	0.0752242	SIK3	--
ENST00000482651	254.13	359.5	245.69	352.37	348.57	621.87	13.79	19.27	11.56	25.48	27.95	31.09	14.8733	28.1733	0.921602	0.000118475	0.077061	HDGF	--
ENST00000670780	0	0	0	7.97	9.8	22.22	0	0	0	0.07	0.09	0.13	0.001	0.0966667	6.59495	0.000122456	0.0780884	LINC01128	--
ENST00000665886	14.08	17.74	11.77	0	0	0	0.51	0.63	0.37	0	0	0	0.503333	0.001	-8.97537	0.00014628	0.0897604	LINC02631	--
ENST00000397381	0	0	0	4.96	5.73	46.03	0	0	0	0.17	0.22	1.08	0.001	0.49	8.93664	0.000167772	0.0974333	UCA1	--
ENST00000471359	147.81	188.87	159.82	206.94	202.22	309.34	10.67	13.47	10	19.91	21.57	20.58	11.38	20.6867	0.862201	0.000201832	0.115157	PYGB	--
ENST00000682785	598.02	745.72	680.77	339.08	335.59	329.74	10.06	12.4	9.94	7.61	8.35	5.11	10.8	7.02333	-0.620803	0.000242344	0.135888	SCARB2	--
ENST00000484478	82.88	108.4	129.67	31.65	33.38	58.28	7.29	9.42	9.89	3.71	4.34	4.72	8.86667	4.25667	-1.05867	0.000276654	0.147498	PDCD6IP	--
ENST00000425595	7.36	16.68	18.91	0	0	0	0.67	1.51	1.5	0	0	0	1.22667	0.001	-10.2605	0.000287248	0.150676	HOTAIR	--
ENST00000453900	0	0	0	17	7.38	10.19	0	0	0	0.23	0.11	0.1	0.001	0.146667	7.1964	0.000299467	0.154592	ID2-AS1	--
ENST00000469470	0	0	0	11.79	7.06	13.56	0	0	0	1.41	0.94	1.12	0.001	1.15667	10.1758	0.000313404	0.159258	TNS3	--
ENST00000467519	10.24	19.34	20.25	31.58	77.5	64.69	0.27	0.51	0.47	1.13	3.06	1.59	0.416667	1.92667	2.20914	0.000320572	0.160394	CDC25B	--
ENST00000543567	5.8	4.69	4.17	26.03	18.3	30.61	0.19	0.15	0.12	1.13	0.88	0.92	0.153333	0.976667	2.67119	0.000333957	0.162672	TAPBPL	--
ENST00000471268	144.36	114.91	183.09	20.55	31.27	87.51	7.8	6.13	8.58	1.48	2.5	4.36	7.50333	2.78	-1.43245	0.000335128	0.162672	KDELR3	--
ENST00000475806	29.49	17.81	20.93	0	0	3.15	2.68	1.6	1.65	0	0	0.26	1.97667	0.0866667	-4.51145	0.00034708	0.164737	FTSJ1	--
ENST00000645023	3310.1	4171.07	4797.76	4403.86	3594.08	6975.3	52.57	65.45	66.07	93.23	84.36	102.07	61.3633	93.22	0.603263	0.000358091	0.166369	NEAT1	--
ENST00000475025	30.83	8.09	36.1	0	2.37	0.84	2.87	0.74	2.91	0	0.33	0.07	2.17333	0.133333	-4.0268	0.000445513	0.195797	BCR	--
ENST00000533515	0	0	0	4	31.29	5.46	0	0	0	0.36	3.13	0.34	0.001	1.27667	10.3182	0.000481854	0.208945	SLC43A1	--
MSTRG.20880.142	12.5	7.79	17.45	0	0	0	0.48	0.3	0.58	0	0	0	0.453333	0.001	-8.82443	0.000582363	0.249205	-	-
ENST00000658712	0	0	0	9	8	12.39	0	0	0	0.43	0.42	0.41	0.001	0.42	8.71425	0.0006245	0.263766	LINC02021	--
ENST00000571618	0	0	0	12.97	11.97	5.2	0	0	0	1.17	1.2	0.32	0.001	0.896667	9.80843	0.000655334	0.273241	TBCD	--
ENST00000424518	103.22	142.53	119.91	14.69	32.37	69.83	2.23	3.05	2.25	0.42	1.04	1.39	2.51	0.95	-1.40169	0.000703613	0.286036	HOTAIR	--
ENST00000380176	166.82	244.28	227.94	96.66	81.41	151.62	2.82	4.08	3.34	2.18	2.04	2.36	3.41333	2.19333	-0.638056	0.000836377	0.329677	PDLIM5	--
ENST00000460675	171.51	145.63	222.5	74.91	63.15	121.52	19.41	16.29	21.84	11.3	10.56	12.67	19.18	11.51	-0.736715	0.000845222	0.329677	COMMD6	--
ENST00000539921	343.22	307.09	361.46	93.86	129.21	269.59	16.1	14.24	14.71	5.87	8.96	11.66	15.0167	8.83	-0.766079	0.000851511	0.329677	SNHG1	--
ENST00000450235	0	0.18	0	12.35	4.72	11.75	0	0.01	0	1.02	0.43	0.67	0.00333333	0.706667	7.72792	0.000875475	0.334967	MAD1L1	--
ENST00000656696	14.07	31.51	29.9	0	3.47	3.63	0.41	0.91	0.76	0	0.15	0.1	0.693333	0.0833333	-3.05658	0.000983333	0.364266	ENSG00000272462	--
ENST00000473576	36.63	41.86	65.64	13.65	3.55	15.39	2.37	2.68	3.68	1.18	0.34	0.92	2.91	0.813333	-1.8391	0.000996244	0.364266	EBPL	--
ENST00000442417	0.02	0	0	10.55	3.92	14.87	0	0	0	0.78	0.32	0.76	0.001	0.62	9.27612	0.00100421	0.364266	ENSG00000225205	--
ENST00000479589	9.6	13.82	8.77	0	0	0	0.6	0.85	0.47	0	0	0	0.64	0.001	-9.32193	0.00100436	0.364266	NENF	--
ENST00000326677	173.86	190.14	199.77	75.73	92.58	118.64	18.08	19.54	18.01	10.5	14.23	11.37	18.5433	12.0333	-0.623864	0.00101926	0.364266	ZFAS1	--
ENST00000476896	78.15	93.27	87.07	33.92	27.84	46.67	4.7	5.54	4.54	2.72	2.47	2.58	4.92667	2.59	-0.92766	0.00102051	0.364266	SERPINB1	--
ENST00000684308	14.85	8.67	0	70.68	59.76	34.58	0.26	0.15	0	1.68	1.57	0.57	0.136667	1.27333	3.21988	0.00103046	0.364266	VPS13B	--
ENST00000506640	319.3	313.24	276.71	352.14	290.68	507.88	2.6	2.52	1.96	3.82	3.5	3.81	2.36	3.71	0.652632	0.00109709	0.381553	ENSG00000228327	--
MSTRG.5888.1	1167.17	848.46	1101.33	476.41	284.61	908.5	2.84	2.04	2.33	1.55	1.02	2.04	2.40333	1.53667	-0.645233	0.00110282	0.381553	-	-
ENST00000485428	0	8.41	0	36.03	39.36	24.1	0	0.6	0	3.47	4.2	1.6	0.2	3.09	3.94953	0.00114265	0.391171	ALDH18A1	--
ENST00000665171	43.33	16.86	51.44	65.78	122.56	112.41	1.38	0.53	1.42	2.78	5.75	3.29	1.11	3.94	1.82764	0.00119584	0.400939	THUMPD3-AS1	--
ENST00000478846	21	15.33	22.3	68.3	41.57	45.37	1.6	1.16	1.48	6.95	4.69	3.19	1.41333	4.94333	1.80638	0.00121089	0.401841	CRLS1	--
ENST00000524481	4.69	8.97	22.16	0	0	0	0.08	0.15	0.32	0	0	0	0.183333	0.001	-7.51833	0.00134147	0.438514	PTPRK	--
ENST00000655101	2.14	26.26	13.82	0	0	0	0.04	0.43	0.2	0	0	0	0.223333	0.001	-7.80305	0.00143954	0.456866	ENSG00000245498	--
ENST00000495320	27.78	39.7	47.06	0	0	9.95	3.26	4.6	4.78	0	0	1.07	4.21333	0.356667	-3.56231	0.00144693	0.456866	DDC	--
ENST00000652565	125.44	174.29	132.21	52.86	45.31	104.6	5.58	7.66	5.1	3.13	2.98	4.28	6.11333	3.46333	-0.819798	0.00163116	0.505914	DDX41	--
ENST00000558814	60.49	66.76	96.14	17.72	11.98	43.64	4.13	4.5	5.69	1.61	1.21	2.74	4.77333	1.85333	-1.36487	0.00163822	0.505914	MYO1E	--
ENST00000490426	39.78	29.19	31.14	5.33	4.76	0	2.03	1.47	1.38	0.36	0.36	0	1.62667	0.24	-2.76081	0.00164894	0.505914	ITGB1BP1	--
ENST00000668134	0	31.76	36.56	0	0	0	0	0.83	0.83	0	0	0	0.553333	0.001	-9.11201	0.00168098	0.506194	ENSG00000276850	--
ENST00000479429	0.73	21.78	22.28	0	0	0	0.05	1.49	1.33	0	0	0	0.956667	0.001	-9.90187	0.00176088	0.524581	WDR4	--
ENST00000475035	29.74	59.43	84.75	11.86	15.47	17.93	2.93	5.78	7.24	1.56	2.25	1.63	5.31667	1.81333	-1.55188	0.00189808	0.546277	SNRPE	--
ENST00000500148	24.5	5.48	5.73	0	0	0	0.58	0.13	0.12	0	0	0	0.276667	0.001	-8.11201	0.00194168	0.55307	CKMT2-AS1	--
MSTRG.14894.17	0	3.25	0	17.79	17.17	10.67	0	0.05	0	0.35	0.37	0.14	0.0166667	0.286667	4.10434	0.00198182	0.555626	-	-
ENST00000457105	2.04	9.19	30.29	0	0	0	0.17	0.76	2.19	0	0	0	1.04	0.001	-10.0224	0.00202254	0.562198	FBXW4	--
ENST00000373137	28.09	36.18	0	0	0	0	0.8	1.02	0	0	0	0	0.606667	0.001	-9.24476	0.00208907	0.570931	SH3D21	--
ENST00000499077	56	59.78	51.91	17.7	15.76	27.92	1.33	1.4	1.07	0.56	0.55	0.61	1.26667	0.573333	-1.14359	0.00214277	0.572581	NUDT16L2P	--
MSTRG.8680.1	111	114	178	52	41	89	2.05	2.08	2.85	1.28	1.12	1.52	2.32667	1.30667	-0.832373	0.00214793	0.572581	-	-
ENST00000484285	20.93	4.24	7.89	0	0	0	0.63	0.13	0.21	0	0	0	0.323333	0.001	-8.33688	0.00231262	0.603941	FAM201A	--
ENST00000599582	379.14	264.38	373.01	369.48	378.71	643.23	31.74	21.87	27.08	41.24	46.86	49.62	26.8967	45.9067	0.771276	0.0023168	0.603941	NOP53	--
ENST00000676806	42.43	0	21.17	0	0.05	0	0.72	0	0.31	0	0	0	0.343333	0.001	-8.42347	0.00232128	0.603941	ABCC1	--
ENST00000421202	21.28	41.67	0	0	0	0	0.37	0.72	0	0	0	0	0.363333	0.001	-8.50515	0.00239869	0.609301	CCDC18-AS1	--
MSTRG.171.3	186.57	326.72	569.09	58.85	158.37	82.24	4.26	7.37	11.27	1.79	5.34	1.73	7.63333	2.95333	-1.36997	0.0024273	0.609301	-	-
ENST00000666318	3.07	0	3.21	11.4	20.21	19.29	0.23	0	0.21	1.13	2.22	1.32	0.146667	1.55667	3.40785	0.00243555	0.609301	JPX	--
ENST00000455567	31.87	0	29.31	0	0	0	0.7	0	0.56	0	0	0	0.42	0.001	-8.71425	0.00246818	0.612749	MCM3AP-AS1	--
ENST00000425764	1.58	0	12.12	31.35	25.08	47.03	0.15	0	1.01	4.01	3.56	4.16	0.386667	3.91	3.33801	0.00257111	0.624012	BRD8	--
ENST00000660408	0	0	0	32.49	12.87	0	0	0	0	1.75	0.77	0	0.001	0.84	9.71425	0.00262697	0.628193	LINC01184	--
ENST00000656995	25.25	13.44	54.46	4.52	0	0	0.8	0.42	1.51	0.19	0	0	0.91	0.0633333	-3.84483	0.00266776	0.633292	LINC01232	--
ENST00000456943	128.15	109.13	123.61	40.09	57.01	67.03	2.91	2.45	2.43	1.21	1.91	1.4	2.59667	1.50667	-0.785301	0.00283554	0.668243	GMDS-DT	--
ENST00000487278	7.24	16.12	13.08	0	0.29	0.78	0.75	1.65	1.17	0	0.04	0.07	1.19	0.0366667	-5.02035	0.00290055	0.678646	ZSWIM8	--
ENST00000590180	486.02	315.11	566.83	193.71	230.39	216.14	10.77	6.9	10.9	5.72	7.55	4.42	9.52333	5.89667	-0.691567	0.00312542	0.726035	TPM4	--
ENST00000451097	0	0	0	0	17.64	29.04	0	0	0	0	2.24	2.3	0.001	1.51333	10.5635	0.00321065	0.740545	MARVELD1	--
ENST00000655734	1.19	1.62	0	4.63	16.96	18.47	0.04	0.06	0	0.23	0.93	0.63	0.0333333	0.596667	4.16189	0.00330091	0.751468	ENSG00000170161	--
ENST00000677329	363.38	235.91	212.77	90.47	110.12	192.89	4.19	2.69	2.13	1.39	1.88	2.05	3.00333	1.77333	-0.760101	0.00330422	0.751468	RYBP	--
ENST00000469009	0	0	0	9.75	5.49	7.2	0	0	0	0.77	0.48	0.39	0.001	0.546667	9.09452	0.00334877	0.756311	FBH1	--
ENST00000497484	173.64	201.99	209.4	191.9	265.43	354.9	9.19	10.57	9.61	13.54	20.77	17.31	9.79	17.2067	0.813587	0.003429	0.769088	MAGED2	--
ENST00000441722	129.12	110.86	160.67	59.67	41.82	95.17	7.15	6.07	7.72	4.41	3.42	4.86	6.98	4.23	-0.722569	0.00355882	0.792615	ZFAS1	--
ENST00000638232	24.71	29.95	0	0	0	0	0.12	0.14	0	0	0	0	0.0866667	0.001	-6.43741	0.00358263	0.792615	FTX	--
ENST00000467705	0	0	0	0	13.3	36.02	0	0	0	0	1.97	3.32	0.001	1.76333	10.7841	0.00361628	0.794654	RNASET2	--
ENST00000663428	3.28	0	0.39	19.04	9.33	14.81	0.1	0	0.01	0.81	0.44	0.44	0.0366667	0.563333	3.94145	0.00376709	0.811992	GMDS-DT	--
ENST00000644730	0	0	0	29.92	10.93	0	0	0	0	1.86	0.75	0	0.001	0.87	9.76487	0.00377008	0.811992	UCA1	--
ENST00000646359	0	0	0	5.57	9.67	4.7	0	0	0	0.31	0.59	0.18	0.001	0.36	8.49185	0.00388761	0.828384	CLPB	--
ENST00000683981	0	23.22	32.15	0	0	0	0	0.22	0.27	0	0	0	0.163333	0.001	-7.35168	0.00389714	0.828384	CDON	--
ENST00000652172	0	7.25	0	21.75	21.44	28.78	0	0.14	0	0.58	0.64	0.53	0.0466667	0.583333	3.64386	0.00394297	0.832683	BDNF-AS	--
ENST00000533802	0	0	0	13.9	23.96	0	0	0	0	1.9	3.63	0	0.001	1.84333	10.8481	0.00401051	0.836088	HSD17B12	--
ENST00000460882	15.97	18.56	21.08	4.16	0	2.33	0.77	0.89	0.89	0.27	0	0.1	0.85	0.123333	-2.7849	0.00405044	0.839034	GRHPR	--
ENST00000502390	0	3	0	17.3	8.8	14.72	0	0.04	0	0.33	0.19	0.19	0.0133333	0.236667	4.14975	0.00413897	0.851946	ENSG00000231683	--
ENST00000489808	38.6	15.46	0	0	0	0	2.2	0.87	0	0	0	0	1.02333	0.001	-9.99906	0.00417623	0.854209	EPHB4	--
ENST00000532066	95.25	67.75	85.07	26.8	28.24	53.21	7.84	5.51	6.07	2.94	3.43	4.03	6.47333	3.46667	-0.90096	0.00425449	0.864779	TRIM44	--
ENST00000667305	0	0	0	24.19	13.92	0	0	0	0	0.99	0.63	0	0.001	0.54	9.07682	0.00433328	0.875323	PVT1	--
ENST00000614369	230.14	169.87	342.77	131.97	83.94	109.2	3.5	2.56	4.53	2.68	1.89	1.53	3.53	2.03333	-0.795821	0.00459735	0.900002	PHLDB1	--
ENST00000574655	444.27	958.57	810.76	1065.01	708.27	1425.58	13.85	29.53	21.92	44.26	32.63	40.95	21.7667	39.28	0.851674	0.00461167	0.900002	KANSL1	--
ENST00000485617	0	21.32	14.16	69.22	38.61	66.77	0	0.32	0.19	1.4	0.86	0.93	0.17	1.06333	2.64499	0.00462574	0.900002	UHRF2	--
ENST00000481923	26.38	0	25.35	0	0	0	2.44	0	2.04	0	0	0	1.49333	0.001	-10.5443	0.00465647	0.900002	DPY19L1	--
ENST00000662224	19.4	17.52	15.52	0	2.51	0	0.62	0.55	0.43	0	0.12	0	0.533333	0.04	-3.73697	0.00465821	0.900002	PCBP1-AS1	--
ENST00000536416	10.46	5.53	9.1	0	0	0	0.81	0.42	0.61	0	0	0	0.613333	0.001	-9.26053	0.00467684	0.900002	ANAPC5	--
ENST00000480550	0	0	0	12.49	0	35.46	0	0	0	0.87	0	1.71	0.001	0.86	9.74819	0.00475942	0.907615	NAA20	--
ENST00000645177	56.73	81.11	69.59	10.35	18.38	44.06	2.35	3.32	2.5	0.57	1.12	1.68	2.72333	1.12333	-1.27759	0.00480013	0.907615	UCA1	--
ENST00000511363	0	0	0	0	1.83	64.4	0	0	0	0	0.05	1.09	0.001	0.38	8.56986	0.00488552	0.913143	PARP8	--
ENST00000659377	3.94	11.09	10.89	0	0	0	0.26	0.72	0.62	0	0	0	0.533333	0.001	-9.05889	0.00505562	0.934198	LINC02253	--
ENST00000582230	0	2.81	5.17	15.05	13.25	23.66	0	0.25	0.4	1.79	1.75	1.94	0.216667	1.82667	3.07566	0.00511278	0.934837	TOP3A	--
ENST00000664997	0	0	0	3.61	2.91	18.88	0	0	0	0.16	0.15	0.59	0.001	0.3	8.22882	0.00513535	0.934837	NUTM2A-AS1	--
ENST00000642732	276.26	313.73	335.44	362.55	315.98	427.98	5.15	5.78	5.42	9	8.7	7.35	5.45	8.35	0.61552	0.00515818	0.934837	AHSA2P	--
ENST00000497846	19.82	41.06	31.86	0	6.11	0	1.61	3.29	2.24	0	0.73	0	2.38	0.243333	-3.28996	0.00517406	0.934837	ADAM10	--
ENST00000486262	43.98	9.16	0	0	0	0	0.57	0.12	0	0	0	0	0.23	0.001	-7.84549	0.00527063	0.947024	NCMAP	--
ENST00000502856	1.65	13.9	12.99	0	0	0	0.09	0.75	0.62	0	0	0	0.486667	0.001	-8.92679	0.00541097	0.9669	FAM200B	--
MSTRG.7484.1	0	0	0	0	21.19	16.8	0	0	0	0	0.29	0.14	0.001	0.143333	7.16323	0.00546935	0.97199	-	-
ENST00000648565	110.51	105.73	124.2	35.35	0	25.53	3.13	2.96	3.05	1.33	0	0.67	3.04667	0.666667	-2.19219	0.00564899	0.995094	KMT2A	--
ENST00000503252	45.58	58.69	28.13	0	10.06	10.59	0.89	1.13	0.47	0	0.29	0.19	0.83	0.16	-2.37504	0.00566055	0.995094	LPCAT1	--
ENST00000468178	137.4	180.62	221.72	185.62	225.37	354.76	3.64	4.73	5.09	6.55	8.82	8.66	4.48667	8.01	0.836158	0.00575859	0.999285	MLPH	--
ENST00000671110	12.65	0	51.58	0	0	0.97	0.22	0	0.77	0	0	0.02	0.33	0.00666667	-5.62936	0.00577139	0.999285	ENTPD1-AS1	--
ENST00000683881	175.14	153.56	132.08	65.45	57.6	121.54	1.21	1.05	0.79	0.6	0.59	0.77	1.01667	0.653333	-0.637956	0.005791	0.999285	EXT2	--
ENST00000471498	44.24	26.31	21.17	55.02	66.99	71.12	1.28	0.75	0.53	2.13	2.87	1.9	0.853333	2.3	1.43045	0.00581056	0.999285	EYA3	--
ENST00000601494	10.82	6.74	5.83	0	0	0	0.68	0.42	0.32	0	0	0	0.473333	0.001	-8.88671	0.00587377	0.999285	PCBP1-AS1	--
ENST00000655090	18.2	29.5	0	0	0	0	0.24	0.39	0	0	0	0	0.21	0.001	-7.71425	0.0059409	0.999285	JPX	--
MSTRG.18191.21	8.72	24.74	12.4	0	0	3.43	0.11	0.32	0.14	0	0	0.04	0.19	0.0133333	-3.83289	0.0060811	0.999285	-	-
ENST00000488239	0	0	0	5.7	3.05	12.66	0	0	0	0.68	0.4	1.05	0.001	0.71	9.47168	0.00614887	0.999285	ATXN7	--
ENST00000669099	0	0	0	20.24	0	18.84	0	0	0	0.36	0	0.23	0.001	0.196667	7.61961	0.00617954	0.999285	ENTPD1-AS1	--
ENST00000476522	238.66	201.91	312.5	73.39	91.38	215.23	6.48	5.41	7.35	2.66	3.67	5.38	6.41333	3.90333	-0.716368	0.00618453	0.999285	PRRC2C	--
ENST00000667573	0.8	19.23	11.57	0	0	0	0.04	1.04	0.55	0	0	0	0.543333	0.001	-9.08569	0.00620034	0.999285	JPX	--
ENST00000468713	14.65	9.95	14.64	1.66	0	0	0.64	0.43	0.56	0.1	0	0	0.543333	0.0333333	-4.0268	0.00623946	0.999285	ATAT1	--
ENST00000528778	0.25	0	0	0	22.49	13.67	0.02	0	0	0	2.73	1.04	0.00666667	1.25667	7.55842	0.00631344	0.999285	DUSP8	--
ENST00000524510	0	0	0	24.26	0	14.09	0	0	0	2.04	0	0.82	0.001	0.953333	9.89684	0.00637962	0.999285	NECTIN1	--
ENST00000597705	50.3	35.62	65.6	15.28	0	11.53	2.96	2.07	3.34	1.2	0	0.62	2.79	0.606667	-2.20129	0.00669208	0.999285	C19orf48	--
ENST00000663114	23.66	34.26	43.84	5.11	11.28	10.24	0.89	1.28	1.43	0.26	0.63	0.36	1.2	0.416667	-1.52607	0.00673974	0.999285	LINC00630	--
ENST00000489676	77.12	44.68	99.23	24.39	11.78	42.89	9.65	5.52	10.76	4.07	2.18	4.94	8.64333	3.73	-1.21241	0.0068501	0.999285	TFF3	--
ENST00000507402	0	30.88	16.31	0	0	0	0	2.08	0.97	0	0	0	1.01667	0.001	-9.98963	0.00687858	0.999285	ZCCHC9	--
ENST00000652816	33.11	47.44	63.4	20.2	9.44	9.79	1.08	1.53	1.79	0.88	0.45	0.29	1.46667	0.54	-1.44151	0.00703708	0.999285	PVT1	--
ENST00000513932	4.67	15.57	24.12	2.24	0	0	0.44	1.46	1.98	0.28	0	0	1.29333	0.0933333	-3.79256	0.00705259	0.999285	IFT122	--
ENST00000682499	7.94	11.5	3.93	0	0	0	0.1	0.14	0.04	0	0	0	0.0933333	0.001	-6.54432	0.00709829	0.999285	MCCC2	--
ENST00000546105	22.43	21.76	0	0	0	0	0.82	0.78	0	0	0	0	0.533333	0.001	-9.05889	0.00752998	0.999285	MYO18A	--
ENST00000564651	131.68	116.06	119.65	39.46	56.4	89.06	9.59	8.35	7.55	3.83	6.07	5.97	8.49667	5.29	-0.683629	0.00755502	0.999285	POLR2C	--
ENST00000492220	0	0	0	12.36	18.57	0	0	0	0	0.18	0.3	0	0.001	0.16	7.32193	0.0078807	0.999285	RPRD2	--
ENST00000464093	20.07	24.77	11.46	47.01	41.21	41.14	0.64	0.79	0.32	2.01	1.96	1.22	0.583333	1.73	1.56838	0.00802852	0.999285	TRNAU1AP	--
ENST00000394225	140.81	116.29	171.57	79.49	38.36	91.34	11.11	9.07	11.74	8.36	4.47	6.64	10.64	6.49	-0.713208	0.00812019	0.999285	NDUFC1	--
ENST00000473240	8.94	6.05	6.83	0	0	0	0.58	0.38	0.38	0	0	0	0.446667	0.001	-8.80305	0.00831752	0.999285	GCA	--
ENST00000659884	262.84	194.87	335.75	474.02	209.06	566.29	7.14	5.23	7.91	17.16	8.39	14.17	6.76	13.24	0.969808	0.00839009	0.999285	SNHG29	--
ENST00000440052	2.87	11.55	8.79	0.04	0	0	0.04	0.17	0.11	0	0	0	0.106667	0.001	-6.73697	0.00841324	0.999285	PAXBP1-AS1	--
ENST00000455395	49.22	29.85	23.48	7.74	10.16	6.73	1.8	1.08	0.74	0.38	0.55	0.23	1.20667	0.386667	-1.64186	0.00850979	0.999285	FTX	--
ENST00000509699	0	0	0	13.91	15.85	0	0	0	0	0.94	1.19	0	0.001	0.71	9.47168	0.00874767	0.999285	FBXO38	--
MSTRG.12379.3	58.85	34.79	40.92	51.98	80.87	124.27	0.18	0.1	0.11	0.21	0.36	0.34	0.13	0.303333	1.22239	0.00886188	0.999285	-	-
ENST00000669826	9.73	7.28	4.53	0	0	0	0.27	0.2	0.11	0	0	0	0.193333	0.001	-7.59495	0.00888035	0.999285	ENSG00000267575	--
ENST00000574515	0	0	0	6.51	2.9	9.16	0	0	0	0.75	0.37	0.73	0.001	0.616667	9.26835	0.00896189	0.999285	RAP1GAP2	--
ENST00000504808	5	7	10	0	0	0	0.15	0.21	0.26	0	0	0	0.206667	0.001	-7.69116	0.00910809	0.999285	LINC02021	--
ENST00000525649	42.88	61.17	81.07	20.69	12.28	37.53	3.75	5.29	6.15	2.41	1.59	3.03	5.06333	2.34333	-1.11153	0.00914429	0.999285	MTCH2	--
ENST00000656575	0	0	0	3.2	5.63	10.01	0	0	0	0.22	0.43	0.48	0.001	0.376667	8.55714	0.00925521	0.999285	ZEB1-AS1	--
ENST00000467138	171.22	193.36	158.84	184.24	209.58	275.84	3.24	3.62	2.61	4.65	5.87	4.82	3.15667	5.11333	0.695862	0.00944133	0.999285	EXOSC2	--
ENST00000481221	0	33.94	9.57	0	0	0	0	0.93	0.23	0	0	0	0.386667	0.001	-8.59495	0.0095269	0.999285	THUMPD3-AS1	--
ENST00000560740	131	122	147	141	139	252	5.1	4.69	4.96	7.32	8	9.04	4.91667	8.12	0.723799	0.00967451	0.999285	ENSG00000259644	--
ENST00000647761	3.11	2.12	2.03	11.24	8	18.24	0.05	0.04	0.03	0.26	0.2	0.29	0.04	0.25	2.64386	0.0101226	0.999285	LUCAT1	--
ENST00000489884	30.78	21.94	23.58	5.9	3.52	0	0.92	0.65	0.61	0.24	0.16	0	0.726667	0.133333	-2.44626	0.0103577	0.999285	FASTK	--
ENST00000471276	0	0	0	18.62	0	14.25	0	0	0	0.66	0	0.35	0.001	0.336667	8.39518	0.010359	0.999285	TMEM198B	--
ENST00000450353	16.34	6.31	17.28	49.6	20.18	39.59	0.66	0.25	0.6	2.66	1.2	1.47	0.503333	1.77667	1.81959	0.0103958	0.999285	LINC00174	--
ENST00000662524	0	0	0	3.6	7.36	5.94	0	0	0	0.07	0.15	0.08	0.001	0.1	6.64386	0.0105402	0.999285	PAXBP1-AS1	--
ENST00000493980	0	0	2.12	8.21	7.61	11.51	0	0	0.22	1.31	1.35	1.27	0.0733333	1.31	4.15895	0.0106702	0.999285	SLC6A20	--
ENST00000655441	38.72	88.46	72.64	22.55	21.54	33.19	0.58	1.31	0.95	0.45	0.48	0.46	0.946667	0.463333	-1.03081	0.0108945	0.999285	ENSG00000286797	--
ENST00000657449	0	0	0	8.12	3.53	5.28	0	0	0	0.26	0.13	0.12	0.001	0.17	7.40939	0.0110586	0.999285	PVT1	--
ENST00000492428	7.43	11.58	7.24	0	0	1.35	0.56	0.86	0.47	0	0	0.09	0.63	0.03	-4.39232	0.0110718	0.999285	TDRD7	--
ENST00000590622	2.1	2	26.02	0	0	0	0.06	0.06	0.68	0	0	0	0.266667	0.001	-8.05889	0.0111143	0.999285	LINC00665	--
ENST00000666309	125.34	132.79	64.65	80.23	214.86	408.42	1.48	1.55	0.66	1.27	3.76	4.46	1.23	3.16333	1.36279	0.0111527	0.999285	XIST	--
ENST00000476232	253	466.16	255.81	135.19	152.58	228.91	4.54	8.26	3.98	3.23	4.05	3.78	5.59333	3.68667	-0.601391	0.0111771	0.999285	CRYZL2P	--
MSTRG.10221.12	168.46	136.23	174.43	188.48	149.02	286.91	2.08	1.66	1.87	3.1	2.72	3.26	1.87	3.02667	0.694692	0.0113505	0.999285	-	-
ENST00000533238	13.22	5.05	36.2	2.56	0	2.38	1.49	0.56	3.54	0.38	0	0.25	1.86333	0.21	-3.14942	0.0113716	0.999285	HSPA8	--
ENST00000593899	0	0.61	0	14.8	17.53	0	0	0.06	0	1.85	2.43	0	0.02	1.42667	6.1565	0.0114253	0.999285	SYMPK	--
ENST00000673762	165.82	159.98	189.35	26.31	10.36	0	3.77	3.59	3.73	0.8	0.35	0	3.69667	0.383333	-3.26955	0.0114419	0.999285	STAT1	--
MSTRG.17218.6	109.76	39.92	136.94	163.24	158.23	209.75	1.09	0.39	1.18	2.17	2.33	1.93	0.886667	2.14333	1.27339	0.0114812	0.999285	-	-
ENST00000580528	0	0	0	0	12.94	19.19	0	0	0	0	0.33	0.31	0.001	0.213333	7.73697	0.0114857	0.999285	SNHG15	--
ENST00000509761	0	0	0	0	7.91	28.18	0	0	0	0	1.06	2.35	0.001	1.13667	10.1506	0.0115041	0.999285	TBC1D1	--
ENST00000626793	0	0	0	3.15	8.61	5.04	0	0	0	0.3	0.91	0.33	0.001	0.513333	9.00375	0.0116107	0.999285	UBE3A	--
ENST00000635830	0	0	0	0	7.35	29.86	0	0	0	0	0.18	0.45	0.001	0.21	7.71425	0.0116163	0.999285	PLCB1	--
ENST00000677675	26.09	42.29	27.75	0	6.45	11.97	1.5	2.41	1.39	0	0.55	0.64	1.76667	0.396667	-2.15503	0.011741	0.999285	COMT	--
ENST00000470558	0	0	0	0.16	10.66	22.34	0	0	0	0.01	1.01	1.32	0.001	0.78	9.60733	0.0117742	0.999285	ARF1	--
ENST00000659933	0	0	0	18.21	9.97	0	0	0	0	0.38	0.23	0	0.001	0.203333	7.6677	0.0117974	0.999285	MIR4435-2HG	--
ENST00000484493	7.17	2.62	12.33	0	0	0	0.38	0.14	0.56	0	0	0	0.36	0.001	-8.49185	0.0117976	0.999285	PRSS16	--
MSTRG.19322.1	232.32	215.26	223.87	235.19	241.74	327.39	1.26	1.16	1.06	1.7	1.94	1.64	1.16	1.76	0.601451	0.0118315	0.999285	-	-
ENST00000483416	11.05	11.78	8.84	0	0	2.36	0.71	0.75	0.49	0	0	0.14	0.65	0.0466667	-3.79998	0.0118438	0.999285	DHX9	--
ENST00000464658	78.41	63.95	77.6	118.59	92.05	113.21	4.58	3.69	3.93	9.23	7.94	6.09	4.06667	7.75333	0.93097	0.0120946	0.999285	RPS8	--
ENST00000571835	22.47	29.92	24.97	0	6.1	0	1.36	1.78	1.31	0	0.54	0	1.48333	0.18	-3.04277	0.0120985	0.999285	WDR45B	--
ENST00000513303	5.15	0	0	9.3	28	12.71	0.38	0	0	0.91	3.04	0.86	0.126667	1.60333	3.66197	0.0121113	0.999285	SELENOP	--
ENST00000668482	84.9	62.7	67.27	85.82	102.51	132.95	2.69	1.96	1.85	3.63	4.8	3.88	2.16667	4.10333	0.921319	0.0121656	0.999285	SNHG17	--
ENST00000419745	72.47	67.25	68.26	30.58	25.4	44.08	2.07	1.9	1.69	1.17	1.07	1.16	1.88667	1.13333	-0.735267	0.0122127	0.999285	LINC02043	--
MSTRG.1695.1	27	41	56	10	5	24	1.57	2.35	2.82	0.77	0.43	1.28	2.24667	0.826667	-1.44241	0.0123196	0.999285	-	-
MSTRG.12824.14	342.84	311.69	278.25	289.11	328.15	555.19	0.77	0.69	0.54	0.86	1.09	1.15	0.666667	1.03333	0.632268	0.0123918	0.999285	-	-
ENST00000486918	15.82	36.4	19.46	5.89	4.63	4.86	0.91	2.08	0.97	0.45	0.39	0.26	1.32	0.366667	-1.848	0.0127141	0.999285	COA7	--
MSTRG.10338.1	33.11	31.92	16.8	8.44	6.28	7.94	1.18	1.13	0.52	0.4	0.33	0.26	0.943333	0.33	-1.5153	0.012805	0.999285	-	-
ENST00000656241	0	19.89	17.73	0	0	0	0	0.56	0.44	0	0	0	0.333333	0.001	-8.38082	0.0128299	0.999285	SNHG1	--
ENST00000607033	0	0	0	9.76	0	23.69	0	0	0	0.23	0	0.39	0.001	0.206667	7.69116	0.0128644	0.999285	TARID	--
ENST00000442114	74.24	88.52	135	49.24	37.23	48.09	1.25	1.47	1.97	1.11	0.93	0.75	1.56333	0.93	-0.749323	0.0128811	0.999285	C6orf223	--
ENST00000484981	0	10.69	28.25	0	0	0	0	0.59	1.38	0	0	0	0.656667	0.001	-9.35902	0.0130754	0.999285	FLNB	--
ENST00000496658	0.22	0	0	12.66	0	18.67	0.03	0	0	1.97	0	2.01	0.01	1.32667	7.05166	0.0131781	0.999285	MAPKAP1	--
ENST00000523796	14.75	6.28	5.24	0.48	1.31	0	1.64	0.69	0.5	0.07	0.21	0	0.943333	0.0933333	-3.3373	0.0133514	0.999285	HOXA7	--
ENST00000511586	0	0	0	0	5.51	30.44	0	0	0	0	0.78	2.69	0.001	1.15667	10.1758	0.013569	0.999285	PDLIM5	--
ENST00000623638	0	1	1	6.8	13	3.56	0	0.06	0.05	0.54	1.14	0.19	0.0366667	0.623333	4.08746	0.0135838	0.999285	CBR3-AS1	--
ENST00000493546	44.42	62.86	36.27	92.46	68.71	80.38	2.94	4.1	2.08	8.15	6.71	4.89	3.04	6.58333	1.11475	0.0137743	0.999285	PLXNA3	--
ENST00000638360	0	0	0	17.83	0	11.9	0	0	0	0.65	0	0.3	0.001	0.316667	8.30682	0.0138226	0.999285	SLC37A4	--
ENST00000560109	8.88	17.58	5.83	0	0	1.58	1.36	2.65	0.77	0	0	0.22	1.59333	0.0733333	-4.44144	0.0139768	0.999285	CCDC32	--
ENST00000431759	16.92	19.27	0	0	0	0	0.79	0.89	0	0	0	0	0.56	0.001	-9.12928	0.0141185	0.999285	SLC2A1-AS1	--
ENST00000514775	0	0	0	3.26	3.75	10.77	0	0	0	0.41	0.53	0.94	0.001	0.626667	9.29155	0.0141258	0.999285	ATG12	--
ENST00000610032	0	0	0	2.7	3.59	10.8	0	0	0	0.03	0.05	0.09	0.001	0.0566667	5.82443	0.0141258	0.999285	ENSG00000239665	--
ENST00000603195	0.27	0	0	4.19	1.61	13.66	0.02	0	0	0.43	0.19	0.98	0.00666667	0.533333	6.32193	0.0142271	0.999285	ZSWIM8	--
MSTRG.8350.11	180.21	153.85	172.35	203.24	160.62	262.35	3.39	2.86	2.81	5.09	4.46	4.54	3.02	4.69667	0.637089	0.0143725	0.999285	-	-
ENST00000486193	41.86	32.45	27.79	62.86	36.89	85.65	4	3.07	2.3	8.01	5.21	7.55	3.12333	6.92333	1.14838	0.0144534	0.999285	PSMA7	--
ENST00000440079	74.8	76.78	95.55	31.36	32.72	60.73	2.57	2.6	2.84	1.43	1.66	1.92	2.67	1.67	-0.676992	0.0145134	0.999285	FGD5-AS1	--
ENST00000429067	0	0	0	4.4	4.87	6.75	0	0	0	0.15	0.18	0.16	0.001	0.163333	7.35168	0.0146911	0.999285	MKLN1-AS	--
ENST00000527090	0	0	0	0	13.34	15.51	0	0	0	0	1.91	1.39	0.001	1.1	10.1033	0.0147148	0.999285	ZDHHC5	--
ENST00000644305	0	10.82	0	9.1	41.79	46.78	0	0.24	0	0.27	1.38	0.97	0.08	0.873333	3.44846	0.0147763	0.999285	PPIEL	--
ENST00000641944	0	0	0	54	0	0	0	0	0	3.38	0	0	0.001	1.12667	10.1378	0.0150305	0.999285	CASC19	--
ENST00000652568	0	0	0	4.65	20.52	0	0	0	0	0.11	0.55	0	0.001	0.22	7.78136	0.0152452	0.999285	TTC7A	--
ENST00000512810	52.06	67.92	0	0	4.44	4.46	1.64	2.11	0	0	0.21	0.13	1.25	0.113333	-3.46328	0.0153574	0.999285	FRYL	--
ENST00000433341	0	0	0.02	0	6.77	26.33	0	0	0	0	0.65	1.57	0.001	0.74	9.53138	0.0154201	0.999285	DRG1	--
ENST00000472494	89.45	106.17	70.17	35.11	38.41	58.15	2.05	2.41	1.4	1.07	1.3	1.23	1.95333	1.2	-0.702904	0.0155376	0.999285	HOTTIP	--
ENST00000461646	115.42	104.63	107.84	39.41	58.13	71.28	7.62	6.82	6.17	3.47	5.67	4.34	6.87	4.49333	-0.612524	0.0157088	0.999285	DLG3	--
ENST00000479094	59.22	38.73	68.05	84.7	62.05	118.72	1.63	1.05	1.62	3.11	2.52	3.01	1.43333	2.88	1.00669	0.0157453	0.999285	FAM120AOS	--
ENST00000473397	5.63	4.9	8.07	0	0	0	0.58	0.49	0.71	0	0	0	0.593333	0.001	-9.2127	0.0158972	0.999285	RWDD3	--
ENST00000622829	222.18	0	209.51	0	0	0	3.23	0	2.64	0	0	0	1.95667	0.001	-10.9342	0.0159307	0.999285	GTF2IP1	--
ENST00000553266	55.66	73.88	73.88	37.76	15.28	31.15	1.73	2.26	1.99	1.56	0.7	0.89	1.99333	1.05	-0.924794	0.0159991	0.999285	PPP2R5E	--
ENST00000492709	10.18	0	25.99	0	0	0	0.43	0	0.95	0	0	0	0.46	0.001	-8.84549	0.0160669	0.999285	HM13	--
ENST00000569832	209.44	203.33	157.79	260.65	218.45	259.72	3.83	3.68	2.5	6.36	5.91	4.38	3.33667	5.55	0.73408	0.0163975	0.999285	SSTR5-AS1	--
ENST00000519305	5.26	10.84	19.39	25.94	17.96	56.86	0.33	0.66	1.04	2.14	1.64	3.24	0.676667	2.34	1.78999	0.0164102	0.999285	NPIPB3	--
ENST00000484998	31.89	40.14	39.63	72.91	61.66	54.69	1.67	2.08	1.8	5.1	4.79	2.65	1.85	4.18	1.17598	0.0165527	0.999285	NOP56	--
ENST00000468710	4.35	0	0	27.67	6.37	9.19	0.37	0	0	3.17	0.81	0.73	0.123333	1.57	3.67013	0.0165549	0.999285	BDH1	--
ENST00000477811	5.74	14.25	14.53	0	2.07	0	0.52	1.27	1.14	0	0.28	0	0.976667	0.0933333	-3.3874	0.0166544	0.999285	ZDHHC20	--
ENST00000596287	47.04	70.11	50.53	66.96	65.41	135.63	2.98	4.39	2.78	5.66	6.13	7.92	3.38333	6.57	0.957448	0.0167368	0.999285	C19orf48	--
ENST00000676241	16.21	19.47	7.41	0	0	4.02	0.57	0.68	0.23	0	0	0.13	0.493333	0.0433333	-3.50901	0.0167941	0.999285	PMS2P1	--
ENST00000681300	14.31	11.87	91.11	0	0	12.28	0.35	0.28	1.91	0	0	0.27	0.846667	0.09	-3.2338	0.0169234	0.999285	AGPS	--
ENST00000566554	4.61	30.27	24.69	48.42	54.6	47.44	0.3	1.93	1.38	4.17	5.21	2.82	1.20333	4.06667	1.75681	0.0169309	0.999285	MVP	--
ENST00000657643	67.15	93.89	48.22	21.34	21.27	48.25	1.19	1.64	0.74	0.5	0.56	0.79	1.19	0.616667	-0.948399	0.0171205	0.999285	SCTR-AS1	--
ENST00000483247	35.3	50.06	45.13	71.29	49.84	83.41	2.65	3.72	2.94	7.15	5.54	5.78	3.10333	6.15667	0.988331	0.0171537	0.999285	CCDC14	--
ENST00000476660	60.29	99.87	82.86	35.65	17.52	56.86	1.93	3.16	2.3	1.52	0.83	1.68	2.46333	1.34333	-0.874795	0.0172282	0.999285	HNRNPR	--
ENST00000673571	0	0	0	12.94	10.77	0	0	0	0	0.71	0.66	0	0.001	0.456667	8.835	0.0175851	0.999285	PBX3	--
ENST00000591782	100.35	154.13	125.96	120.3	226.89	222.64	7.21	10.95	7.85	11.53	24.11	14.75	8.67	16.7967	0.954071	0.0182283	0.999285	VMP1	--
ENST00000494242	17.31	23.01	7.29	3.47	2.39	0	1.4	1.83	0.51	0.37	0.28	0	1.24667	0.216667	-2.52453	0.0182289	0.999285	TOX4	--
ENST00000529755	8.16	7.92	3.29	0	0	0	0.29	0.28	0.1	0	0	0	0.223333	0.001	-7.80305	0.018248	0.999285	ZNF215	--
ENST00000541171	0	0	0	14.91	9.06	0	0	0	0	1.22	0.82	0	0.001	0.68	9.40939	0.0183649	0.999285	LEMD3	--
ENST00000489995	60.09	48.78	66.76	17.43	20.47	41.56	5.64	4.53	5.44	2.18	2.84	3.6	5.20333	2.87333	-0.856711	0.0187446	0.999285	PLD1	--
ENST00000665247	92.3	119.08	81.66	106.11	105.78	205.76	1.89	2.41	1.45	2.9	3.21	3.89	1.91667	3.33333	0.798366	0.0187451	0.999285	XIST	--
ENST00000636286	25.79	34.75	27.3	7.42	6.78	16.44	0.94	1.26	0.87	0.36	0.37	0.55	1.02333	0.426667	-1.26209	0.0187553	0.999285	ALDH7A1	--
ENST00000620051	0	0	0	0	17.75	6.93	0	0	0	0	1.64	0.4	0.001	0.68	9.40939	0.0188347	0.999285	ENSG00000230606	--
ENST00000651444	116.36	135.28	116.5	153.5	113.01	201.51	0.98	1.13	0.85	1.73	1.41	1.57	0.986667	1.57	0.67013	0.0189586	0.999285	GTF2IP12	--
ENST00000548937	2.88	7.47	8.76	0	0	0	0.26	0.67	0.69	0	0	0	0.54	0.001	-9.07682	0.0190458	0.999285	NUBPL	--
ENST00000660242	0.03	0	13.03	24.75	17.58	59.56	0	0	0.29	0.86	0.67	1.42	0.0966667	0.983333	3.34659	0.0193496	0.999285	CKMT2-AS1	--
ENST00000651518	53	19.75	51	7.25	2.56	25.22	1.21	0.45	1.01	0.22	0.09	0.53	0.89	0.28	-1.66838	0.0193565	0.999285	BDNF-AS	--
ENST00000659535	0	0	0	14.57	0	12.27	0	0	0	1.13	0	0.66	0.001	0.596667	9.22078	0.0193684	0.999285	LINC00963	--
ENST00000653124	2.82	0	3.25	11.49	11.4	12.38	0.05	0	0.05	0.29	0.32	0.22	0.0333333	0.276667	3.05311	0.0193741	0.999285	MKLN1-AS	--
ENST00000482337	0	0	0	10.4	13.39	0	0	0	0	0.64	0.91	0	0.001	0.516667	9.01309	0.0193958	0.999285	KHDC4	--
ENST00000600284	29.8	69.94	33.98	16.64	13.03	9.08	2.03	4.72	2.01	1.51	1.31	0.57	2.92	1.13	-1.36965	0.0195361	0.999285	VRK3	--
MSTRG.19248.4	70.03	57.91	46.22	18.52	27.22	17.58	1.36	1.11	0.78	0.48	0.78	0.31	1.08333	0.523333	-1.04968	0.0196238	0.999285	-	-
ENST00000255890	87.98	37.02	39.65	13.36	12.41	0	1.94	0.8	0.76	0.39	0.4	0	1.16667	0.263333	-2.14743	0.0196815	0.999285	ZDHHC8P1	--
ENST00000650456	10.11	23.25	0	0	0	0	0.2	0.45	0	0	0	0	0.216667	0.001	-7.75933	0.0197614	0.999285	ENSG00000285756	--
ENST00000660643	0	6.52	0	16.5	11.5	28.34	0	0.24	0	0.8	0.62	0.96	0.08	0.793333	3.30986	0.0198334	0.999285	LINC00963	--
ENST00000569766	47.44	68.9	61.64	98.73	90.07	82.89	0.7	1	0.79	1.94	1.96	1.13	0.83	1.67667	1.01441	0.0198597	0.999285	NFATC3	--
ENST00000598863	1.37	2.63	0	14.53	3.35	16.43	0.13	0.25	0	1.84	0.47	1.44	0.126667	1.25	3.30282	0.0199838	0.999285	SUGP2	--
ENST00000676700	97.06	117.33	63.16	41.91	40.4	40.95	2.57	3.07	1.45	1.48	1.58	1	2.36333	1.35333	-0.804306	0.020161	0.999285	COPB2	--
ENST00000645376	7.56	3.92	6.44	0	0	0	0.74	0.38	0.54	0	0	0	0.553333	0.001	-9.11201	0.0201644	0.999285	BISPR	--
ENST00000498417	4.8	0	10.01	21.9	15.03	30.85	0.1	0	0.19	0.64	0.48	0.62	0.0966667	0.58	2.58496	0.0202504	0.999285	ANKRD54	--
ENST00000593427	122.84	142.96	224.45	49.79	65.9	134.92	1.51	1.74	2.4	0.82	1.2	1.53	1.88333	1.18333	-0.670432	0.0204426	0.999285	ENSG00000268205	--
ENST00000497110	2.31	0	0	5.78	5.23	16.3	0.21	0	0	0.71	0.72	1.39	0.07	0.94	3.74723	0.0206119	0.999285	PROM2	--
ENST00000374643	17.99	26.7	55.66	10.7	4.77	12.83	1.28	1.88	3.45	1.02	0.5	0.84	2.20333	0.786667	-1.48586	0.020664	0.999285	YIPF6	--
ENST00000668616	0	0	0	19.5	0	5.81	0	0	0	0.58	0	0.12	0.001	0.233333	7.86625	0.0209245	0.999285	ENSG00000285920	--
ENST00000484027	0	0	0	15.75	0	10.45	0	0	0	1.85	0	0.85	0.001	0.9	9.81378	0.0210023	0.999285	SLC50A1	--
ENST00000454935	71.08	68.07	32.06	16.87	0	0	1.46	1.38	0.57	0.46	0	0	1.13667	0.153333	-2.89007	0.0212131	0.999285	OLMALINC	--
ENST00000517565	0	65.01	0	0	0	0	0	1.35	0	0	0	0	0.45	0.001	-8.81378	0.021383	0.999285	ENSG00000253882	--
ENST00000578619	0	0.73	0	3.2	17.16	0.92	0	0.07	0	0.41	2.42	0.08	0.0233333	0.97	5.37752	0.0214043	0.999285	GAREM1	--
ENST00000504789	86.55	67.8	123.53	50.38	9.03	41.86	7.96	6.16	9.85	6.17	1.23	3.55	7.99	3.65	-1.1303	0.0215097	0.999285	SUB1	--
MSTRG.4933.1	51.42	0	19.16	104.2	74.63	114.17	0.96	0	0.31	2.59	2.05	1.96	0.423333	2.2	2.37764	0.0216533	0.999285	-	-
ENST00000587344	46	56	45.52	19.57	18	29.36	0.35	0.42	0.3	0.2	0.2	0.2	0.356667	0.2	-0.834576	0.0217008	0.999285	LDLRAD4	--
ENST00000501702	51.09	51.25	47.6	15.19	20.43	32.09	0.89	0.89	0.72	0.35	0.53	0.52	0.833333	0.466667	-0.836501	0.0218346	0.999285	LINC01184	--
ENST00000663693	0	5.22	0	34.63	6.58	5.73	0	0.17	0	1.49	0.31	0.17	0.0566667	0.656667	3.53459	0.0219728	0.999285	LINC00467	--
ENST00000661101	29.86	23.22	35.65	0	7.54	0	0.78	0.6	0.8	0	0.29	0	0.726667	0.0966667	-2.9102	0.0220372	0.999285	LINC00963	--
ENST00000587728	0	0	0	0	22.85	1.63	0	0	0	0	3.02	0.13	0.001	1.05	10.0362	0.0220704	0.999285	ADGRE5	--
ENST00000659032	0	64.31	0	0	0	0	0	1.57	0	0	0	0	0.523333	0.001	-9.03159	0.0221269	0.999285	LINC01234	--
ENST00000440595	9.23	6.08	3.32	0	0	0	0.73	0.48	0.23	0	0	0	0.48	0.001	-8.90689	0.0221955	0.999285	RALY-AS1	--
ENST00000666752	1.83	0.9	0	9.07	7.18	7.79	0.13	0.06	0	0.83	0.73	0.49	0.0633333	0.683333	3.43155	0.0222253	0.999285	ENSG00000237773	--
ENST00000648185	25.81	15.53	19.43	5.29	2.32	8.56	1.64	0.98	1.07	0.45	0.22	0.5	1.23	0.39	-1.65711	0.0223701	0.999285	RELA-DT	--
ENST00000602825	2.69	5.38	0	20.7	10.62	9.51	0.24	0.48	0	2.47	1.41	0.79	0.24	1.55667	2.69735	0.0225453	0.999285	TSNAX	--
ENST00000589592	0	0	0	1.01	24.7	0	0	0	0	0.1	2.78	0	0.001	0.96	9.90689	0.0231024	0.999285	KDSR	--
ENST00000496360	0	0.01	0	0	40.35	0	0	0	0	0	1.5	0	0.001	0.5	8.96578	0.0231357	0.999285	MACF1	--
ENST00000478963	9.58	9.17	2.36	18.37	22.35	24.18	0.86	0.81	0.18	2.19	2.95	1.99	0.616667	2.37667	1.94638	0.0233157	0.999285	ATP6V1E1	--
ENST00000609934	21	12	26	5	4	6	2.12	1.2	2.27	0.67	0.6	0.56	1.86333	0.61	-1.611	0.0233718	0.999285	ENSG00000273271	--
ENST00000627566	33	26	34	79	42	48	0.18	0.14	0.16	0.56	0.33	0.24	0.16	0.376667	1.23522	0.0233735	0.999285	KCNIP4-IT1	--
ENST00000497004	16.2	20.04	18.01	1.99	2.21	9.43	0.28	0.34	0.27	0.05	0.06	0.15	0.296667	0.0866667	-1.77529	0.0234126	0.999285	MLF1	--
ENST00000483191	13.85	7.13	20.83	2.51	1.97	2.11	1.18	0.6	1.53	0.28	0.25	0.17	1.10333	0.233333	-2.2414	0.0234165	0.999285	UFC1	--
ENST00000665388	0	0	0	0	9.2	16.85	0	0	0	0	0.15	0.17	0.001	0.106667	6.73697	0.0234441	0.999285	ERVK13-1	--
ENST00000666945	0	0	63.34	0	0	0	0	0	0.56	0	0	0	0.186667	0.001	-7.54432	0.0234565	0.999285	ENTPD1-AS1	--
ENST00000648597	0	0	0	7.11	2	5.64	0	0	0	0.29	0.09	0.16	0.001	0.18	7.49185	0.0235238	0.999285	LUCAT1	--
MSTRG.19584.10	196.13	242.95	266.75	275.34	236.23	320.88	1.52	1.86	1.79	2.84	2.7	2.29	1.72333	2.61	0.598848	0.0235813	0.999285	-	-
ENST00000475828	152.39	197.94	232.97	56.68	86.36	172.64	5.67	7.28	7.52	2.81	4.75	5.92	6.82333	4.49333	-0.602691	0.0235992	0.999285	MEAF6	--
ENST00000569297	0	0.16	0	0	0	62.34	0	0	0	0	0	1.22	0.001	0.406667	8.6677	0.0236632	0.999285	WWP2	--
ENST00000299906	65.92	85.03	140.31	43.91	36.39	58.98	1.54	1.97	2.85	1.37	1.26	1.27	2.12	1.3	-0.705553	0.0237736	0.999285	FAM199X	--
ENST00000491528	21.95	9.9	17.22	49.08	25.62	32.55	1.76	0.79	1.2	5.26	3.04	2.41	1.25	3.57	1.514	0.0238416	0.999285	LPIN3	--
ENST00000661022	0	4.73	0	33.66	0	51.23	0	0.13	0	1.23	0	1.29	0.0433333	0.84	4.27684	0.0238805	0.999285	FGD5-AS1	--
ENST00000653961	567.82	762.72	1578.12	558.4	422.52	387.22	15.84	21.02	38.17	20.76	17.42	9.95	25.01	16.0433	-0.640531	0.0240302	0.999285	TPM4	--
ENST00000537754	10.41	9.12	15.2	27.97	17.12	32.22	0.86	0.75	1.09	3.1	2.1	2.47	0.9	2.55667	1.50627	0.024071	0.999285	ASB8	--
ENST00000635739	9.01	0	21.86	0	0	0	0.11	0	0.23	0	0	0	0.113333	0.001	-6.82443	0.0241291	0.999285	SMARCA2	--
ENST00000591645	0	14.3	0	46.44	32.95	17.05	0	0.34	0	1.5	1.18	0.38	0.113333	1.02	3.16993	0.0242265	0.999285	TPM4	--
ENST00000559562	19.9	9.92	0	0	0	0	1.21	0.59	0	0	0	0	0.6	0.001	-9.22882	0.0242555	0.999285	SORD	--
ENST00000666861	0	0	62.21	0	0	0	0	0	1.65	0	0	0	0.55	0.001	-9.10329	0.0242868	0.999285	ENSG00000268362	--
ENST00000649445	0	0	0	0	38.63	0	0	0	0	0	0.91	0	0.001	0.303333	8.24476	0.0244598	0.999285	KLHL42	--
ENST00000662666	0	0	0	0	39.31	0	0	0	0	0	1.26	0	0.001	0.42	8.71425	0.0244598	0.999285	MCM3AP-AS1	--
ENST00000610177	166	179	198	199	153	305	2.53	2.69	2.62	4.04	3.44	4.28	2.61333	3.92	0.584963	0.0247382	0.999285	LINC02604	--
ENST00000502066	45.8	12.94	22.27	0	0	10.83	1.5	0.42	0.63	0	0	0.33	0.85	0.11	-2.94996	0.0248604	0.999285	CRNDE	--
MSTRG.21298.4	0	0	0	9.25	11.56	0	0	0	0	0.79	1.1	0	0.001	0.63	9.29921	0.0249523	0.999285	-	-
MSTRG.3677.36	77.21	81.56	32.59	178.86	54.59	144	2.37	2.48	0.87	7.32	2.48	4.08	1.90667	4.62667	1.27892	0.0250389	0.999285	-	-
ENST00000660014	0	0	2.09	14.14	21.68	0	0	0	0.04	0.38	0.65	0	0.0133333	0.343333	4.6865	0.0250943	0.999285	LINC01515	--
MSTRG.17816.1	14	22	16	38	21	45	3.56	5.53	3.53	12.89	7.9	10.55	4.20667	10.4467	1.31229	0.0251927	0.999285	-	-
ENST00000565646	2.05	1.77	2.91	9.16	6.99	15.19	0.18	0.15	0.22	1.05	0.89	1.21	0.183333	1.05	2.51785	0.0252146	0.999285	CFDP1	--
ENST00000668529	16.51	7.51	11.74	0	0	4.04	0.48	0.22	0.3	0	0	0.11	0.333333	0.0366667	-3.18442	0.0252183	0.999285	SLC25A5-AS1	--
ENST00000683009	74.41	94.2	60.44	36.76	29.9	46.31	1.61	2.01	1.13	1.06	0.96	0.92	1.58333	0.98	-0.692111	0.0252678	0.999285	TBCD	--
ENST00000471217	83.45	170.57	75.07	137.35	144.57	228.06	2.18	4.41	1.7	4.79	5.59	5.5	2.76333	5.29333	0.937767	0.0254245	0.999285	BTAF1	--
ENST00000519077	0	0	0	0	0	60.34	0	0	0	0	0	0.58	0.001	0.193333	7.59495	0.0254508	0.999285	TUG1	--
ENST00000680625	0	0	0	0	0	59.6	0	0	0	0	0	0.37	0.001	0.123333	6.94642	0.0254508	0.999285	ERN1	--
ENST00000346333	17.37	0	6.91	22.5	35.98	43.72	0.45	0	0.16	0.78	1.39	1.05	0.203333	1.07333	2.40018	0.0258021	0.999285	FAM86C1P	--
ENST00000581549	2.23	0	0	6	6.91	10.3	0.05	0	0	0.18	0.24	0.22	0.0166667	0.213333	3.67807	0.0258615	0.999285	LINC00511	--
ENST00000499217	5.2	7.5	0	19.68	9.38	33.67	0.2	0.29	0	1.03	0.55	1.22	0.163333	0.933333	2.51457	0.0258794	0.999285	UBL7-AS1	--
ENST00000609228	2.84	3.57	11.06	0	0	0	0.25	0.31	0.83	0	0	0	0.463333	0.001	-8.85591	0.0259463	0.999285	MAPKAPK5-AS1	--
ENST00000498491	33.74	72.77	73.52	31.38	6.55	24.33	1.93	4.12	3.66	2.4	0.56	1.29	3.23667	1.41667	-1.19201	0.0259997	0.999285	FLNA	--
ENST00000436880	77.75	36.63	78.12	35.56	9.49	14.82	1.77	0.82	1.54	1.08	0.32	0.31	1.37667	0.57	-1.27215	0.0263315	0.999285	MIR181A1HG	--
ENST00000488368	16.84	10.7	13.32	0	0	5.07	0.87	0.55	0.6	0	0	0.24	0.673333	0.08	-3.07325	0.0263465	0.999285	VPS26C	--
ENST00000605136	0	0	0	4.78	0	23.65	0	0	0	0.26	0	0.89	0.001	0.383333	8.58246	0.0263899	0.999285	HOTTIP	--
ENST00000482467	56.02	42.64	43.75	62.79	71.02	80.69	4.14	3.11	2.8	6.18	7.75	5.49	3.35	6.47333	0.950348	0.0266637	0.999285	ZNF644	--
ENST00000546740	0	0	0	0	7.41	19.17	0	0	0	0	0.63	1.02	0.001	0.55	9.10329	0.0268239	0.999285	POC1B	--
ENST00000492092	84.65	84.85	84.25	105.56	124.82	116.72	2.73	2.7	2.35	4.54	5.95	3.47	2.59333	4.65333	0.843457	0.026882	0.999285	SELENOO	--
ENST00000667524	4.3	3.82	9.2	0	0	0	0.2	0.18	0.37	0	0	0	0.25	0.001	-7.96578	0.0272396	0.999285	NCK1-DT	--
ENST00000586253	8.38	6.68	7.3	15.23	17.97	21.55	0.56	0.44	0.42	1.36	1.78	1.33	0.473333	1.49	1.65438	0.0273662	0.999285	SMAD4	--
ENST00000656629	1.36	6.65	8.35	20.61	12.06	20.59	0.03	0.14	0.16	0.6	0.39	0.42	0.11	0.47	2.09516	0.0274054	0.999285	HCG18	--
ENST00000491325	0	0	0	0	0	58.14	0	0	0	0	0	5.21	0.001	1.73667	10.7621	0.0274168	0.999285	GTF2I	--
ENST00000668789	10.52	17.31	4.73	1.43	0	3.34	0.24	0.39	0.09	0.04	0	0.07	0.24	0.0366667	-2.71049	0.0277423	0.999285	FAM27C	--
ENST00000507244	0	0	0	20.37	2.91	0	0	0	0	0.47	0.07	0	0.001	0.18	7.49185	0.027883	0.999285	STX18-AS1	--
ENST00000379278	0	0	0	12.45	0	12.26	0	0	0	0.57	0	0.39	0.001	0.32	8.32193	0.0280663	0.999285	GFOD1	--
ENST00000494983	52.39	54.72	49.27	64.65	72.23	85.85	3.64	3.76	2.97	5.99	7.42	5.5	3.45667	6.30333	0.866733	0.0281261	0.999285	CREB1	--
MSTRG.21200.1	277.69	219	245	276	260	340	4.03	3.14	3.08	5.33	5.57	4.54	3.41667	5.14667	0.591049	0.0283215	0.999285	-	-
ENST00000469084	10.36	7.62	1.46	0	0	0	0.62	0.45	0.08	0	0	0	0.383333	0.001	-8.58246	0.0283748	0.999285	FAM217B	--
ENST00000561232	19.97	65.87	26.22	0	9.8	0	0.18	0.59	0.21	0	0.13	0	0.326667	0.0433333	-2.91427	0.0285848	0.999285	IQCH-AS1	--
ENST00000414659	0	0	0	8.93	0	15.99	0	0	0	0.25	0	0.3	0.001	0.183333	7.51833	0.0287484	0.999285	MCM3AP-AS1	--
MSTRG.14474.1	75	60	46	13	27	36	2.28	1.8	1.21	0.53	1.21	1.01	1.76333	0.916667	-0.943836	0.0287484	0.999285	-	-
ENST00000466504	0	0	0	0	3.04	27.38	0	0	0	0	0.28	1.58	0.001	0.62	9.27612	0.0287551	0.999285	B4GALT3	--
ENST00000528235	10.13	3.39	4.45	0	0	0	0.93	0.31	0.35	0	0	0	0.53	0.001	-9.04985	0.028784	0.999285	CHKA	--
ENST00000511331	13.43	0	14.61	0	0	0	0.7	0	0.66	0	0	0	0.453333	0.001	-8.82443	0.0290488	0.999285	CTC-338M12.4	--
ENST00000497384	11.65	15.36	20.51	4.31	1.18	5.5	0.36	0.47	0.55	0.18	0.05	0.16	0.46	0.13	-1.82312	0.0290887	0.999285	STPG1	--
ENST00000467826	0	0	0	1.31	3.95	11.52	0	0	0	0.11	0.37	0.67	0.001	0.383333	8.58246	0.0291553	0.999285	FPGS	--
ENST00000512857	6.05	5.46	5.39	0	0	0	0.54	0.48	0.42	0	0	0	0.48	0.001	-8.90689	0.0291572	0.999285	RAP1GDS1	--
ENST00000477753	14.15	17.28	13.44	23.84	35.77	28.73	1.09	1.31	0.9	2.44	4.06	2.03	1.1	2.84333	1.37008	0.0293308	0.999285	AGL	--
ENST00000656589	50.79	51.65	32.73	70.12	61.19	78	1.24	1.24	0.69	2.28	2.2	1.75	1.05667	2.07667	0.974749	0.0294497	0.999285	SNHG1	--
MSTRG.5543.10	627.38	374.62	509.6	450.3	525.25	1051	4.29	2.53	3.02	4.11	5.31	6.63	3.28	5.35	0.705843	0.0296068	0.999285	-	-
ENST00000656008	0	21.38	8.08	0	0	0	0	0.27	0.09	0	0	0	0.12	0.001	-6.90689	0.0297376	0.999285	ID2-AS1	--
ENST00000683534	18.38	17.82	21.93	3.23	7.08	5.03	0.77	0.74	0.8	0.18	0.44	0.2	0.77	0.273333	-1.4942	0.0298537	0.999285	ALG1L	--
ENST00000497666	0	0	0	3.52	3.6	5.48	0	0	0	0.51	0.58	0.55	0.001	0.546667	9.09452	0.0298759	0.999285	DCTN1	--
ENST00000521989	0	0.28	0	8.13	0	17.13	0	0.03	0	1.11	0	1.62	0.01	0.91	6.50779	0.030262	0.999285	LINC01605	--
ENST00000661331	0	0	0	8.04	0	17.22	0	0	0	0.31	0	0.46	0.001	0.256667	8.00375	0.030262	0.999285	LINC00467	--
ENST00000476466	2.11	3.25	14.24	31.72	17.25	15.8	0.24	0.36	1.38	4.72	2.84	1.62	0.66	3.06	2.21299	0.0303152	0.999285	SLC6A8	--
ENST00000498209	20.95	9.26	21.87	3.33	5.27	1.33	1.4	0.61	1.27	0.3	0.52	0.08	1.09333	0.3	-1.8657	0.0305241	0.999285	SLC22A18	--
ENST00000634712	0	13.38	15.07	0	0	0	0	0.5	0.49	0	0	0	0.33	0.001	-8.36632	0.0305441	0.999285	LINC00339	--
ENST00000659373	0	0	0	0	14.44	7	0	0	0	0	0.73	0.22	0.001	0.316667	8.30682	0.0307641	0.999285	JPX	--
ENST00000628181	0	0	0	18.68	3.37	0	0	0	0	2.39	0.48	0	0.001	0.956667	9.90187	0.0308425	0.999285	CHD2	--
ENST00000636798	0	0	0	0	35.04	0	0	0	0	0	0.69	0	0.001	0.23	7.84549	0.0308572	0.999285	SLC9A6	--
ENST00000670661	0	8.96	0	16.37	18.11	25.52	0	0.14	0	0.35	0.43	0.38	0.0466667	0.386667	3.05063	0.0312344	0.999285	TTC28-AS1	--
ENST00000464288	0	0	0	6.86	3	2.56	0	0	0	0.73	0.36	0.19	0.001	0.426667	8.73697	0.0312612	0.999285	BCL7B	--
ENST00000534533	14.68	12.13	0	0	0	0	0.5	0.41	0	0	0	0	0.303333	0.001	-8.24476	0.0313357	0.999285	CTSH	--
ENST00000493523	49.92	60.31	61.84	24.62	17.22	43.34	0.65	0.78	0.7	0.43	0.33	0.52	0.71	0.426667	-0.73471	0.0313594	0.999285	RAB11FIP5	--
ENST00000660016	17.16	53.46	22.08	0	9.28	7.93	0.34	1.06	0.38	0	0.27	0.15	0.593333	0.14	-2.08342	0.0314038	0.999285	ENSG00000249592	--
ENST00000594204	0	1.31	0	5.7	2.84	7.11	0	0.11	0	0.64	0.35	0.55	0.0366667	0.513333	3.80735	0.031751	0.999285	SAMD4B	--
ENST00000493953	0	0	0	2.66	2.53	8.33	0	0	0	0.27	0.28	0.58	0.001	0.376667	8.55714	0.0318192	0.999285	ST3GAL6	--
ENST00000623225	1.56	8.77	5.73	0	0	0	0.09	0.51	0.29	0	0	0	0.296667	0.001	-8.2127	0.0318235	0.999285	ENSG00000278878	--
ENST00000623347	1.56	8.77	5.73	0	0	0	0.09	0.51	0.29	0	0	0	0.296667	0.001	-8.2127	0.0318235	0.999285	ENSG00000280018	--
ENST00000533825	18.37	8.75	0	0	0	0	1.7	0.8	0	0	0	0	0.833333	0.001	-9.70275	0.0320209	0.999285	OSBPL9	--
ENST00000665788	0	0	0	7	0	18.18	0	0	0	0.21	0	0.37	0.001	0.193333	7.59495	0.0320507	0.999285	ENSG00000237773	--
ENST00000676944	137.17	172.37	156.01	196.05	142.61	223.39	1.12	1.39	1.1	2.13	1.72	1.68	1.20333	1.84333	0.615281	0.0323746	0.999285	MARK3	--
ENST00000470188	29.51	40.38	30.15	14.01	9.24	17.23	0.7	0.95	0.62	0.45	0.33	0.38	0.756667	0.386667	-0.968567	0.032449	0.999285	CDHR3	--
ENST00000586579	56.18	21.66	60.08	10.07	19.16	18.09	4.76	1.81	4.41	1.14	2.4	1.41	3.66	1.65	-1.14938	0.0325186	0.999285	DAZAP1	--
ENST00000590735	0	0	0	16.5	0	5.62	0	0	0	1.97	0	0.46	0.001	0.81	9.66178	0.0325266	0.999285	ACLY	--
ENST00000651339	0	0	0	0	11.84	9.31	0	0	0	0	0.45	0.22	0.001	0.223333	7.80305	0.0325357	0.999285	STAT2	--
ENST00000497712	0	0	0	0	7.53	14.55	0	0	0	0	0.61	0.73	0.001	0.446667	8.80305	0.0326816	0.999285	INIP	--
ENST00000465180	3.27	6.33	6.54	0	0	0	0.08	0.16	0.14	0	0	0	0.126667	0.001	-6.98489	0.0327208	0.999285	HDGF	--
MSTRG.1963.6	351.86	341.72	578.33	476.46	387.92	699.9	7.62	7.31	10.86	13.75	12.41	13.96	8.59667	13.3733	0.63751	0.0327637	0.999285	-	-
MSTRG.12435.2	0	0	0	37.97	0	0	0	0	0	0.41	0	0	0.001	0.136667	7.09452	0.0328432	0.999285	-	-
ENST00000478866	6.3	15.04	11.68	21.07	22.51	29.49	0.31	0.72	0.49	1.37	1.62	1.32	0.506667	1.43667	1.50362	0.0331055	0.999285	NDUFS2	--
ENST00000494412	23.44	19.06	43.27	9.18	8.4	10.79	2.58	2.07	4.12	1.34	1.36	1.09	2.92333	1.26333	-1.21038	0.0331856	0.999285	CMSS1	--
ENST00000476326	0	0	0	0	0	52.83	0	0	0	0	0	1.29	0.001	0.43	8.74819	0.0332688	0.999285	WDR4	--
ENST00000668959	0	0	0	0	0	53.48	0	0	0	0	0	1.02	0.001	0.34	8.40939	0.0332688	0.999285	TPM4	--
ENST00000681887	170.66	88.25	152.73	35.48	53.42	115.82	4.83	2.47	3.75	1.34	2.23	3.02	3.68333	2.19667	-0.745696	0.0333202	0.999285	NAMPT	--
ENST00000654608	37.36	77.42	48.06	14.83	13.52	39.9	1.45	2.98	1.62	0.77	0.78	1.43	2.01667	0.993333	-1.02162	0.0334533	0.999285	LINC01819	--
ENST00000485190	1.05	0.29	0	4.9	3.42	8.03	0.09	0.02	0	0.56	0.43	0.63	0.0366667	0.54	3.88042	0.0335676	0.999285	POFUT2	--
ENST00000371639	0	0	0	0	9.49	12.65	0	0	0	0	0.32	0.27	0.001	0.196667	7.61961	0.0338153	0.999285	LINC01270	--
ENST00000566135	0	0	0.48	0	11	9.76	0	0	0.06	0	2.16	1.19	0.02	1.11667	5.80305	0.0338228	0.999285	TMX3	--
ENST00000655315	0	0	0	1.74	8.88	1.57	0	0	0	0.05	0.26	0.03	0.001	0.113333	6.82443	0.0338876	0.999285	METTL14-DT	--
ENST00000650627	0	52.37	0	0	0	0	0	0.21	0	0	0	0	0.07	0.001	-6.12928	0.0343714	0.999285	XIST	--
ENST00000497465	5.78	3.13	6.86	14.24	15.08	15.54	0.31	0.17	0.32	1.03	1.21	0.78	0.266667	1.00667	1.91648	0.0345993	0.999285	ELL3	--
ENST00000441115	26.71	10.55	16.04	32.42	23.04	61.7	0.75	0.29	0.39	1.21	0.95	1.59	0.476667	1.25	1.39088	0.0346598	0.999285	RBM6	--
ENST00000510311	13.26	0	13.34	0	0	0	1.18	0	1.03	0	0	0	0.736667	0.001	-9.52487	0.03499	0.999285	SPRY4-AS1	--
ENST00000528024	16.38	0	10.19	0	0	0	1.83	0	0.99	0	0	0	0.94	0.001	-9.87652	0.0350621	0.999285	TMEM80	--
ENST00000466470	74.37	107.64	63.77	22.01	42.55	47.37	4.13	5.9	3.07	1.63	3.49	2.42	4.36667	2.51333	-0.79693	0.03508	0.999285	ZC3H11A	--
ENST00000490449	0	0	0	0	12.65	6.8	0	0	0	0	1.88	0.63	0.001	0.836667	9.70851	0.0351642	0.999285	TBC1D10A	--
ENST00000569045	24.08	28.08	39.35	32.36	61.04	65.3	1.53	1.76	2.17	2.74	5.72	3.82	1.82	4.09333	1.16934	0.0355362	0.999285	CDR2	--
ENST00000618922	6.73	7.38	2.41	0	0	0	0.36	0.39	0.11	0	0	0	0.286667	0.001	-8.16323	0.0358286	0.999285	STAG3L2	--
ENST00000591080	0	11.19	13.18	20.08	35.86	28.57	0	1.05	1.08	2.53	5.01	2.49	0.71	3.34333	2.2354	0.035832	0.999285	ADGRE5	--
ENST00000487656	10.96	23.37	12.35	35.87	22.57	33.61	1.78	3.75	1.74	7.76	5.41	5.02	2.42333	6.06333	1.32312	0.036133	0.999285	MACF1	--
ENST00000474988	0	0	0	3.09	16.38	0	0	0	0	0.13	0.78	0	0.001	0.303333	8.24476	0.0362448	0.999285	KCTD20	--
ENST00000376080	19.61	14.3	15.49	30.96	33.28	29.13	1.31	0.94	0.89	2.75	3.28	1.79	1.04667	2.60667	1.3164	0.0365314	0.999285	AGTPBP1	--
ENST00000663267	47.8	0	0	0	0	0	0.9	0	0	0	0	0	0.3	0.001	-8.22882	0.0365906	0.999285	ENSG00000242474	--
ENST00000476100	4.55	3.01	9.22	18.74	16.01	12.64	0.33	0.22	0.59	1.84	1.74	0.86	0.38	1.48	1.96153	0.0366662	0.999285	AKR1C1	--
ENST00000651387	0	0	0	35.76	0	0	0	0	0	0.83	0	0	0.001	0.276667	8.11201	0.0367309	0.999285	ERCC5	--
ENST00000475933	0	0	0	16.4	0	5.44	0	0	0	2.04	0	0.47	0.001	0.836667	9.70851	0.0367609	0.999285	FAM120A	--
ENST00000569384	20.96	31.67	8.98	0	0	9.4	0.26	0.39	0.1	0	0	0.11	0.25	0.0366667	-2.76939	0.0367974	0.999285	TUG1	--
ENST00000540194	0	3.3	0	0	16.58	31.07	0	0.29	0	0	2.19	2.56	0.0966667	1.58333	4.0338	0.0368047	0.999285	TMEM138	--
ENST00000494981	58.03	61.89	57.14	54.47	98.48	112.6	5.98	6.3	5.1	7.48	14.99	10.68	5.79333	11.05	0.931581	0.0368288	0.999285	MTA1	--
ENST00000537514	0	12.91	13.31	0	0	0	0	0.29	0.26	0	0	0	0.183333	0.001	-7.51833	0.0368834	0.999285	NINJ2-AS1	--
ENST00000654174	0	0	0	0	31.59	0	0	0	0	0	1.48	0	0.001	0.493333	8.94642	0.0371496	0.999285	ENSG00000274265	--
ENST00000495565	53.99	53.74	55.11	24.63	13.16	40.66	4.5	4.42	3.98	2.74	1.62	3.12	4.3	2.49333	-0.786261	0.037282	0.999285	EIF2AK1	--
ENST00000464248	0	0	0	4.36	4.44	3.56	0	0	0	0.28	0.31	0.16	0.001	0.25	7.96578	0.0373052	0.999285	FKBP7	--
ENST00000489026	3.73	5.37	5.94	0	0	0	0.24	0.35	0.34	0	0	0	0.31	0.001	-8.27612	0.037316	0.999285	TEX264	--
ENST00000673832	54.79	13.38	14.69	95	69.63	33.58	1.28	0.31	0.3	2.96	2.41	0.72	0.63	2.03	1.68806	0.0374899	0.999285	STAT1	--
ENST00000565297	36	29	17	12	4	10	0.36	0.29	0.15	0.16	0.06	0.09	0.266667	0.103333	-1.36773	0.0376812	0.999285	LINC02605	--
ENST00000660128	2	4	3	5	17	12	0.11	0.23	0.15	0.38	1.44	0.63	0.163333	0.816667	2.32193	0.0379792	0.999285	ENSG00000287001	--
ENST00000503686	6	15.39	7.94	0	0	3.42	0.54	1.38	0.63	0	0	0.29	0.85	0.0966667	-3.13637	0.0380865	0.999285	LHFPL2	--
ENST00000657228	0	0	0	9.36	0	12.67	0	0	0	0.22	0	0.2	0.001	0.14	7.12928	0.0382725	0.999285	ENSG00000255458	--
ENST00000562431	7.37	0	19.35	0	0	0	1.13	0	2.58	0	0	0	1.23667	0.001	-10.2722	0.0386556	0.999285	LPCAT4	--
ENST00000514195	12.41	0	12.52	0	0	0	0.32	0	0.28	0	0	0	0.2	0.001	-7.64386	0.0387412	0.999285	AMACR	--
ENST00000469130	23.86	19.16	16.55	7.42	4.01	7.79	0.23	0.18	0.14	0.1	0.06	0.07	0.183333	0.0766667	-1.2578	0.0387966	0.999285	NAV1	--
ENST00000490296	0	5.42	22.1	0	0	0	0	0.15	0.54	0	0	0	0.23	0.001	-7.84549	0.0390834	0.999285	PCGF6	--
ENST00000461466	0	0	0	1.82	3.56	6.97	0	0	0	0.18	0.4	0.49	0.001	0.356667	8.47843	0.0391825	0.999285	NVL	--
ENST00000488979	16.71	4.18	7.21	2.38	0	0	1.62	0.4	0.61	0.31	0	0	0.876667	0.103333	-3.08472	0.0392137	0.999285	SH3YL1	--
ENST00000533877	0	0	1.43	0	16.09	6.11	0	0	0.11	0	2.15	0.51	0.0366667	0.886667	4.59585	0.0392424	0.999285	FAM220A	--
ENST00000468041	0	0	0	5.02	3.44	4.33	0	0	0	0.37	0.28	0.22	0.001	0.29	8.17991	0.0392535	0.999285	RUSC2	--
ENST00000670109	116.68	138	85.89	32.93	9.29	101.26	2.36	2.76	1.51	0.89	0.28	1.89	2.21	1.02	-1.11548	0.0392651	0.999285	HCP5	--
ENST00000540280	57.04	44.13	72.07	25.38	9.45	41.95	4.13	3.16	4.52	2.45	1.01	2.8	3.93667	2.08667	-0.915774	0.0394396	0.999285	TMEM109	--
ENST00000486755	9.23	16.41	14.38	0	1.98	5.34	0.79	1.39	1.07	0	0.25	0.42	1.08333	0.223333	-2.27821	0.0395271	0.999285	ABCB10	--
ENST00000520751	13.31	1.77	1.89	0	0	0	1.21	0.16	0.15	0	0	0	0.506667	0.001	-8.98489	0.0399637	0.999285	MYC	--
ENST00000455389	5.91	0	0	25.32	15.75	3.51	0.22	0	0	1.24	0.85	0.12	0.0733333	0.736667	3.32847	0.0399767	0.999285	PRR5	--
ENST00000541922	0	0	0	7.63	0	14.15	0	0	0	0.57	0	0.73	0.001	0.433333	8.75933	0.0401233	0.999285	C2CD3	--
ENST00000666537	15	19	28.48	4.24	6	0	0.32	0.41	0.53	0.12	0.19	0	0.42	0.103333	-2.02308	0.0401882	0.999285	TARID	--
ENST00000666167	6.53	60.72	2.57	73.15	48.34	108.96	0.11	0.99	0.04	1.6	1.18	1.65	0.38	1.47667	1.95827	0.0402544	0.999285	PCBP1-AS1	--
ENST00000480925	9.86	6.75	5.63	16.66	12.22	28.47	0.8	0.54	0.39	1.79	1.46	2.12	0.576667	1.79	1.63415	0.0404179	0.999285	NANS	--
ENST00000485594	0	0	0	3.48	4.2	4.69	0	0	0	0.23	0.31	0.22	0.001	0.253333	7.98489	0.0404359	0.999285	NIT1	--
ENST00000493719	23.3	34.6	20.76	13.24	2.24	6.98	1.61	2.36	1.24	1.22	0.23	0.44	1.73667	0.63	-1.4629	0.0405538	0.999285	MTIF3	--
ENST00000503651	0	3.25	0	24.8	0	20.48	0	0.13	0	1.29	0	0.74	0.0433333	0.676667	3.9649	0.0406254	0.999285	NNT	--
MSTRG.10668.3	18.51	6.28	0	0	0	0	0.38	0.13	0	0	0	0	0.17	0.001	-7.40939	0.04067	0.999285	-	-
ENST00000465908	0	12.19	13.17	0	0	0	0	0.91	0.86	0	0	0	0.59	0.001	-9.20457	0.0407237	0.999285	DNAJB6	--
ENST00000624009	0	0	0	3.8	1.87	7.34	0	0	0	0.4	0.22	0.53	0.001	0.383333	8.58246	0.0408569	0.999285	LINC00963	--
ENST00000461678	0	1.41	0	5.54	4.03	4.47	0	0.14	0	0.72	0.58	0.4	0.0466667	0.566667	3.60204	0.0409926	0.999285	ARHGEF11	--
ENST00000502282	0	0	0	0	8.76	11.23	0	0	0	0	1.85	1.48	0.001	1.11	10.1163	0.0411993	0.999285	UFSP2	--
ENST00000654131	0	0	0	0	8.86	11.13	0	0	0	0	0.71	0.56	0.001	0.423333	8.72565	0.0411993	0.999285	LINC00963	--
ENST00000571954	0	0	7.54	11.33	16.09	24.43	0	0	0.39	0.9	1.41	1.34	0.13	1.21667	3.22635	0.041385	0.999285	B3GNTL1	--
ENST00000495999	3.63	3.05	7.58	0	0	0	0.34	0.28	0.62	0	0	0	0.413333	0.001	-8.69116	0.0415637	0.999285	GUK1	--
ENST00000462029	0	1.61	0	3.13	6.42	12.85	0	0.15	0	0.38	0.87	1.08	0.05	0.776667	3.9573	0.0417667	0.999285	PROM2	--
ENST00000486069	0	0	1	3	3.7	7.53	0	0	0.06	0.29	0.4	0.51	0.02	0.4	4.32193	0.0418188	0.999285	EYS	--
ENST00000602819	99.43	77.07	136.57	62.11	33.68	67.55	11.02	8.44	13.12	9.17	5.52	6.9	10.86	7.19667	-0.593623	0.0418712	0.999285	SNHG8	--
ENST00000625316	0	0	0	13.21	4.86	0	0	0	0	1.52	0.62	0	0.001	0.713333	9.47843	0.0421815	0.999285	SLC25A22	--
ENST00000643123	0	0	0	0.22	29.89	0	0	0	0	0	0.75	0	0.001	0.25	7.96578	0.0422992	0.999285	SLC11A2	--
ENST00000513956	0	0	0	5.1	5.87	0.75	0	0	0	0.63	0.81	0.06	0.001	0.5	8.96578	0.0423169	0.999285	CCND3	--
ENST00000573341	37.77	47.92	43.71	54.44	45.83	88.93	0.33	0.42	0.33	0.64	0.6	0.72	0.36	0.653333	0.859822	0.0425245	0.999285	ENSG00000262879	--
ENST00000510937	42	46	52	24	10	30	0.74	0.8	0.79	0.56	0.26	0.48	0.776667	0.433333	-0.841818	0.0425723	0.999285	NPY6R	--
ENST00000530089	194.79	118.69	344.7	36.03	118.6	119.65	7.14	4.3	10.96	1.76	6.43	4.04	7.46667	4.07667	-0.873074	0.0426066	0.999285	TAF1D	--
ENST00000584558	13.12	13.38	41.75	23.44	128.81	25.21	0.24	0.24	0.66	0.57	3.45	0.42	0.38	1.48	1.96153	0.0426607	0.999285	ITGB4	--
ENST00000641991	0.75	0	0	5.42	14.56	0	0.03	0	0	0.28	0.83	0	0.01	0.37	5.20945	0.0430101	0.999285	CASC19	--
ENST00000501652	70.3	69.81	73.83	26.19	14.27	65.35	2.3	2.26	2.1	1.14	0.69	1.97	2.22	1.26667	-0.809523	0.0430573	0.999285	LINC01184	--
ENST00000577161	60.79	46.95	26.07	76.5	30.56	181.5	0.88	0.67	0.33	1.47	0.65	2.41	0.626667	1.51	1.26878	0.0430828	0.999285	RPTOR	--
ENST00000609439	98.19	118.76	115.21	136.36	92.25	191.28	0.5	0.6	0.51	0.93	0.7	0.9	0.536667	0.843333	0.652077	0.0431613	0.999285	GTF2IP13	--
ENST00000412882	3.23	0	1.94	6.59	9.79	8.85	0.27	0	0.14	0.74	1.23	0.69	0.136667	0.886667	2.69773	0.043165	0.999285	LINC00893	--
ENST00000566301	43.5	0	0	0	0	0	0.59	0	0	0	0	0	0.196667	0.001	-7.61961	0.0434853	0.999285	NFATC3	--
ENST00000464135	118.75	128.48	146.36	93.43	24.12	65.53	1.7	1.82	1.82	1.79	0.51	0.87	1.78	1.05667	-0.752357	0.0436244	0.999285	MTRF1L	--
ENST00000643520	0	0	0	33.42	0	0	0	0	0	1.05	0	0	0.001	0.35	8.45121	0.043767	0.999285	ABHD5	--
ENST00000549450	0	45.87	0	0	0	0	0	1.48	0	0	0	0	0.493333	0.001	-8.94642	0.0439057	0.999285	AAAS	--
MSTRG.13310.2	168.92	280.29	454.86	436.05	305.59	485.77	0.67	1.1	1.56	2.3	1.79	1.77	1.11	1.95333	0.815378	0.0440457	0.999285	-	-
ENST00000468568	17.85	15.87	13.98	4.15	4.42	5.58	1.74	1.53	1.18	0.54	0.64	0.5	1.48333	0.56	-1.40534	0.0441058	0.999285	MDN1	--
ENST00000509589	10.72	21.69	17.1	3.68	0	7.26	0.84	1.69	1.17	0.39	0	0.53	1.23333	0.306667	-2.00782	0.0442578	0.999285	CYSTM1	--
ENST00000474659	14.8	0	16.76	55.17	40	18.23	0.99	0	0.97	4.91	3.95	1.12	0.653333	3.32667	2.34819	0.0445026	0.999285	PRXL2B	--
ENST00000654375	56.24	30.92	44.09	17.91	17.12	22.25	0.76	0.41	0.52	0.32	0.34	0.28	0.563333	0.313333	-0.846291	0.0445408	0.999285	DHRS4-AS1	--
ENST00000470767	1.16	2.26	4.57	9.99	11.25	8.68	0.09	0.18	0.32	1.07	1.34	0.64	0.196667	1.01667	2.37002	0.0451526	0.999285	C4BPB	--
ENST00000482943	120.18	125.92	123.56	151.05	121.52	170.04	2.5	2.58	2.23	4.18	3.73	3.25	2.43667	3.72	0.610394	0.0454054	0.999285	TIMM17A	--
ENST00000602290	177.3	77.75	111.13	68.19	38.9	76.8	2.02	0.88	1.1	1.04	0.65	0.81	1.33333	0.833333	-0.678072	0.0458103	0.999285	HCG18	--
ENST00000652322	11.87	7.3	3.78	0	0	2.14	0.15	0.09	0.04	0	0	0.02	0.0933333	0.00666667	-3.80735	0.0458156	0.999285	LINC01006	--
ENST00000465376	2.59	22.66	0	0	0	0	0.07	0.63	0	0	0	0	0.233333	0.001	-7.86625	0.0458201	0.999285	JAK1	--
ENST00000663834	0	0	0	3.36	2.45	8.18	0	0	0	0.18	0.14	0.3	0.001	0.206667	7.69116	0.0458654	0.999285	ENSG00000239467	--
ENST00000648671	5.87	4.32	3.81	0	0	0	0.12	0.08	0.07	0	0	0	0.09	0.001	-6.49185	0.0459798	0.999285	POU2F1	--
ENST00000665782	29.22	9.1	48.75	6.78	0	12.49	0.81	0.25	1.17	0.25	0	0.32	0.743333	0.19	-1.96801	0.0460423	0.999285	LINC01819	--
ENST00000670974	6.61	0	16.69	0	0	0	0.15	0	0.33	0	0	0	0.16	0.001	-7.32193	0.0461479	0.999285	PCBP1-AS1	--
ENST00000461769	4.39	6.52	6.23	1.26	0	0	0.35	0.51	0.43	0.13	0	0	0.43	0.0433333	-3.31079	0.0461631	0.999285	PLK3	--
ENST00000649422	4	7	6	1	0	0	0.06	0.11	0.08	0.02	0	0	0.0833333	0.00666667	-3.64386	0.0461631	0.999285	ENSG00000285601	--
ENST00000664225	0	0	0	0	0	44.73	0	0	0	0	0	0.86	0.001	0.286667	8.16323	0.0464218	0.999285	OLMALINC	--
MSTRG.16183.9	0	0	0	31.95	0	0	0	0	0	0.43	0	0	0.001	0.143333	7.16323	0.0464997	0.999285	-	-
ENST00000577419	70.27	66.24	75.61	23.91	37.52	47.92	2.96	2.75	2.76	1.34	2.33	1.86	2.82333	1.84333	-0.615082	0.0465695	0.999285	TMEM11	--
ENST00000548149	4.06	6.41	3.98	0	0	0	0.32	0.49	0.27	0	0	0	0.36	0.001	-8.49185	0.0466029	0.999285	ENSG00000258017	--
ENST00000613241	4.06	5.64	3.55	0.23	0	0	0.47	0.64	0.35	0.04	0	0	0.486667	0.0133333	-5.18982	0.0466029	0.999285	EP400P1	--
ENST00000651936	3.41	4.4	0	7.7	19.03	5.56	0.1	0.13	0	0.3	0.83	0.15	0.0766667	0.426667	2.47644	0.0468469	0.999285	FTX	--
ENST00000661054	19	38.03	21	4.01	9	13	0.4	0.78	0.38	0.11	0.28	0.25	0.52	0.213333	-1.2854	0.0468832	0.999285	ENSG00000287831	--
ENST00000664246	0	0	0	8.7	0	10.82	0	0	0	0.61	0	0.53	0.001	0.38	8.56986	0.0469026	0.999285	ADNP-AS1	--
ENST00000572555	0	16.54	6.57	0	0	0	0	0.47	0.17	0	0	0	0.213333	0.001	-7.73697	0.0471006	0.999285	TRIM16L	--
ENST00000469778	0	0	0	3.8	4.95	1.5	0	0	0	0.54	0.78	0.15	0.001	0.49	8.93664	0.0473865	0.999285	SPTLC1	--
ENST00000487459	0	0	0	4.29	5.32	1.7	0	0	0	0.18	0.25	0.05	0.001	0.16	7.32193	0.0473865	0.999285	ST7	--
ENST00000670729	47.38	27.02	67.7	26.03	11.37	14.28	0.9	0.51	1.11	0.66	0.32	0.25	0.84	0.41	-1.03477	0.0473963	0.999285	SNHG1	--
ENST00000568642	50.34	100.27	92.02	36.13	34.26	53.6	5.9	11.62	9.36	5.65	5.94	5.79	8.96	5.79333	-0.629105	0.0475134	0.999285	VPS35	--
ENST00000557740	5.25	3.16	5.77	0	0	0	0.48	0.29	0.46	0	0	0	0.41	0.001	-8.67948	0.0477451	0.999285	SHMT2	--
ENST00000472897	37	27.34	29.94	54.31	41.45	50.94	3.87	2.83	2.72	7.57	6.41	4.91	3.14	6.29667	1.00382	0.048043	0.999285	RBM3	--
ENST00000582145	0	0	0	4.55	0	16.52	0	0	0	0.29	0	0.72	0.001	0.336667	8.39518	0.0481274	0.999285	GARS1-DT	--
ENST00000486515	16.44	0	7.17	0	0	0	1.61	0	0.61	0	0	0	0.74	0.001	-9.53138	0.0482868	0.999285	UBR4	--
MSTRG.19410.7	37.64	57.07	51.39	17.6	14.81	37.69	1.03	1.54	1.21	0.64	0.6	0.95	1.26	0.73	-0.787455	0.0485087	0.999285	-	-
ENST00000648927	35.53	41.92	31.91	21.61	4.91	10.43	0.61	0.71	0.47	0.49	0.12	0.16	0.596667	0.256667	-1.21703	0.048552	0.999285	XIST	--
ENST00000472849	0	0	0	11.09	0	8.21	0	0	0	1.09	0	0.56	0.001	0.55	9.10329	0.0488507	0.999285	EHMT1	--
ENST00000471494	12.36	9.94	28.2	0.57	5.63	3.44	0.9	0.71	1.78	0.06	0.61	0.23	1.13	0.3	-1.91329	0.0489895	0.999285	RNF220	--
ENST00000569001	6	8	3	1	0	0	0.9	1.19	0.39	0.2	0	0	0.826667	0.0666667	-3.63227	0.0490913	0.999285	BBS4	--
ENST00000514331	64.06	15.21	32.16	6.36	8.35	23.01	1.55	0.36	0.67	0.2	0.3	0.51	0.86	0.336667	-1.35302	0.0492317	0.999285	SLC4A4	--
ENST00000683352	7.66	0	15.45	0	0	0	0.25	0	0.44	0	0	0	0.23	0.001	-7.84549	0.0494588	0.999285	TAF1	--
ENST00000562025	0	0	0	30.62	0	0	0	0	0	3.76	0	0	0.001	1.25333	10.2916	0.0494597	0.999285	PMM2	--
ENST00000464452	0	0	0	6.25	10.23	0	0	0	0	0.57	1.03	0	0.001	0.533333	9.05889	0.0495338	0.999285	PANK2	--
ENST00000470323	28.38	50.45	19.54	15.45	6.32	14.33	1.82	3.19	1.08	1.32	0.6	0.84	2.03	0.92	-1.14177	0.0499802	0.999285	IFI44	--
ENST00000648607	0	43.3	0	0	0	0	0	0.41	0	0	0	0	0.136667	0.001	-7.09452	0.0499935	0.999285	XIST	--
ENST00000653319	0	43.39	0	0	0	0	0	1.74	0	0	0	0	0.58	0.001	-9.17991	0.0499935	0.999285	EIF3J-DT	--
