# Supplementary material for: The mechanism of arsenic trioxide and microwave ablation in the treatment of oral squamous cell carcinoma based on high throughput sequencing
Source: IET Syst Biol. 2024 Dec 23;19(1):e12113. doi: 10.1049/syb2.12113 (PMC11831002; doi:10.1049/syb2.12113)
Supplement: Supplementary file 4 — The differentially expressed lncRNAs between control and microwave ablation groups. [file SYB2-19-e12113-s004.xlsx]

## Sheet: Supplementary data 4  The diffe
id	C1_count	C2_count	C3_count	M1_count	M2_count	M3_count	C1_fpkm	C2_fpkm	C3_fpkm	M1_fpkm	M2_fpkm	M3_fpkm	C_mean	M_mean	log2(fc)	PValue	FDR	Symbol	Description
ENST00000491325	0	0	0	22.45	62.99	57.03	0	0	0	2.77	5.69	6.06	0.001	4.84	12.2408	1.26e-09	4.09e-05	GTF2I	--
ENST00000671463	0	0	0	7.89	49.05	74	0	0	0	0.18	0.82	1.46	0.001	0.82	9.67948	5.89e-08	0.000953119	DNAJC3-DT	--
ENST00000489712	0	0	0	16.74	46.03	17.47	0	0	0	2.05	4.13	1.84	0.001	2.67333	11.3844	2.43e-07	0.00262478	NF1	--
ENST00000659995	0	3.36	0	41.46	44.15	20.68	0	0.03	0	0.45	0.35	0.2	0.01	0.333333	5.05889	5.14e-07	0.00416328	LINC00662	--
ENST00000592381	18.48	35.84	57.98	0	0	0	0.75	1.43	2.03	0	0	0	1.40333	0.001	-10.4546	9.16e-07	0.00592908	SNHG30	--
ENST00000509699	0	0	0	17.39	30.44	12	0	0	0	1.12	1.44	0.67	0.001	1.07667	10.0724	2.04e-06	0.0102942	FBXO38	--
ENST00000683393	33.06	43.65	17.63	0	0	0	0.55	0.72	0.25	0	0	0	0.506667	0.001	-8.98489	2.23e-06	0.0102942	DNMT3A	--
MSTRG.19848.3	0	0	0	10.42	23.35	21.04	0	0	0	0.04	0.06	0.06	0.001	0.0533333	5.73697	4.75e-06	0.0177015	-	-
ENST00000634852	0	0	3.08	21.19	34.04	30.94	0	0	0.18	1.85	2.17	2.32	0.06	2.11333	5.13841	4.92e-06	0.0177015	WDR45	--
ENST00000649324	0	0	0	4.37	64.43	14.2	0	0	0	0.26	2.84	0.74	0.001	1.28	10.3219	9.24e-06	0.0299205	ENSG00000285517	--
ENST00000669570	43.37	32.62	11.31	0	0	0	0.96	0.72	0.22	0	0	0	0.633333	0.001	-9.30682	1.05e-05	0.0302036	PCBP1-AS1	--
ENST00000477057	0	0	0	5.81	15.91	37.43	0	0	0	0.52	1.05	2.89	0.001	1.48667	10.5379	1.12e-05	0.0302036	FDPS	--
ENST00000656575	0	0	0	17.17	11.71	16.38	0	0	0	1.13	0.56	0.93	0.001	0.873333	9.77039	1.27e-05	0.0316495	ZEB1-AS1	--
ENST00000679485	0	0	0	24.23	6.62	17.8	0	0	0	0.86	0.17	0.55	0.001	0.526667	9.04075	1.73e-05	0.040056	TCTN3	--
ENST00000485428	0	8.41	0	29.26	67.76	48.5	0	0.6	0	2.68	4.54	3.83	0.2	3.68333	4.20294	2.66e-05	0.0575023	ALDH18A1	--
ENST00000378535	2.04	46.33	73.25	0	0	0	0.02	0.46	0.64	0	0	0	0.373333	0.001	-8.54432	3.46e-05	0.0699062	KITLG	--
ENST00000562038	3.1	3.52	0	11.63	38.39	43.65	0.05	0.06	0	0.25	0.59	0.79	0.0366667	0.543333	3.8893	4.63e-05	0.0882151	LINC01963	--
ENST00000552326	19.01	9.44	42.44	0	0	0	1.76	0.86	3.4	0	0	0	2.00667	0.001	-10.9706	6.46e-05	0.116228	MRPL42	--
ENST00000638550	52.39	35.56	39.28	76.27	108.47	126.84	3.03	2.03	1.97	5.59	5.82	8.01	2.34333	6.47333	1.46595	7.08e-05	0.120636	LINC00261	--
MSTRG.1175.4	998.5	1043.16	972.44	500.13	583.5	381.61	4.62	4.77	3.9	2.93	2.51	1.93	4.43	2.45667	-0.850605	7.58e-05	0.121798	-	-
ENST00000488337	101.7	43.37	47.79	0	7.66	0	1.26	0.53	0.51	0	0.09	0	0.766667	0.03	-4.67557	7.9e-05	0.121798	SIK3	--
ENST00000432525	0	0	7.95	128.94	114.84	206.83	0	0	0.27	6.33	4.13	8.75	0.09	6.40333	6.15275	0.000107941	0.153089	DDX17	--
ENST00000683263	13.02	14.02	31.38	0	0	0	0.2	0.21	0.41	0	0	0	0.273333	0.001	-8.09452	0.000108765	0.153089	FANCD2	--
MSTRG.12662.4	493.32	724.94	527.22	237.65	276.25	189.27	3.52	5.11	3.26	2.15	1.83	1.48	3.96333	1.82	-1.12278	0.000127413	0.168105	-	-
ENST00000380336	0	0	0	10.75	4.93	21.91	0	0	0	0.85	0.28	1.49	0.001	0.873333	9.77039	0.000129819	0.168105	CA5BP1	--
ENST00000679043	14.32	12.14	0	88.3	36.98	69.39	0.42	0.36	0	3.31	1.02	2.25	0.26	2.19333	3.07654	0.000210136	0.251953	ABCC1	--
ENST00000660840	15.49	13.59	18.71	0	0	0	0.23	0.2	0.24	0	0	0	0.223333	0.001	-7.80305	0.000230702	0.266733	JPX	--
ENST00000567387	0	0	0	10.75	7.43	12.61	0	0	0	0.85	0.43	0.86	0.001	0.713333	9.47843	0.000239863	0.267761	ACSM3	--
MSTRG.9539.2	61.57	66.92	41.52	0	2.1	8.2	2.39	2.57	1.4	0	0.08	0.35	2.12	0.143333	-3.88662	0.000292983	0.31609	-	-
ENST00000476660	60.29	99.87	82.86	101.3	201.78	192.51	1.93	3.16	2.3	4.11	6	6.74	2.46333	5.61667	1.1891	0.000329177	0.333014	HNRNPR	--
ENST00000665886	14.08	17.74	11.77	0	0	0	0.51	0.63	0.37	0	0	0	0.503333	0.001	-8.97537	0.000429057	0.420905	LINC02631	--
ENST00000405627	17.08	4.85	30.3	0	0	0	0.24	0.07	0.37	0	0	0	0.226667	0.001	-7.82443	0.000508016	0.483706	STK31	--
ENST00000503942	0	0.35	0	10.87	5.45	12.38	0	0.03	0	1.12	0.41	1.1	0.01	0.876667	6.45396	0.000548792	0.505277	UBE3D	--
ENST00000478981	119.99	35.8	70.5	2.3	0	10.2	4.44	1.31	2.26	0.11	0	0.41	2.67	0.173333	-3.94522	0.000561887	0.505277	BNIP2	--
ENST00000629393	592	693	553	309	344	210	6.34	7.34	5.14	4.2	3.43	2.46	6.27333	3.36333	-0.89934	0.000601562	0.512484	N4BP2L2-IT2	--
ENST00000467026	0	9.06	9.33	28.01	48.28	31.01	0	0.18	0.16	0.7	0.88	0.67	0.113333	0.75	2.72632	0.000664285	0.55024	MCM3AP	--
ENST00000488368	16.84	10.7	13.32	0	0	0	0.87	0.55	0.6	0	0	0	0.673333	0.001	-9.39518	0.000679875	0.55024	VPS26C	--
ENST00000654457	0	0	0	23.81	39.05	0	0	0	0	1.25	1.5	0	0.001	0.916667	9.84025	0.000697671	0.550871	ENSG00000257337	--
ENST00000602091	10.72	14.43	15.28	0	0	0	0.59	0.78	0.72	0	0	0	0.696667	0.001	-9.44432	0.000760399	0.570839	PCBP1-AS1	--
MSTRG.4537.9	0	0	0	0	28.78	26.17	0	0	0	0	0.2	0.22	0.001	0.14	7.12928	0.00077288	0.570839	-	-
ENST00000667305	0	0	0	32.6	26.72	0	0	0	0	1.27	0.76	0	0.001	0.676667	9.4023	0.000792481	0.570839	PVT1	--
ENST00000586942	58.44	78.75	63.57	103	108.54	96.68	3.1	4.12	2.92	6.92	5.34	5.6	3.38	5.95333	0.816674	0.000810093	0.570839	SNHG16	--
ENST00000490371	0	0.35	0	0	36.76	19.56	0	0.03	0	0	3.23	2.02	0.01	1.75	7.45121	0.000811127	0.570839	DNPEP	--
ENST00000666734	3.86	26.41	18.03	0	0	0	0.05	0.34	0.2	0	0	0	0.196667	0.001	-7.61961	0.000873504	0.594554	LINC00662	--
ENST00000374370	5.46	4.59	17.64	45.11	27.82	34.24	0.15	0.12	0.41	1.53	0.69	1	0.226667	1.07333	2.24345	0.000881556	0.594554	ZFAND4	--
ENST00000508043	9.53	9.02	22.3	0	0	0	0.91	0.86	1.86	0	0	0	1.21	0.001	-10.2408	0.000985211	0.650903	MAN2A1	--
ENST00000494606	4.06	16.54	25.1	0	0	0	0.4	1.6	2.13	0	0	0	1.37667	0.001	-10.427	0.00105696	0.67709	FAM102A	--
ENST00000628181	0	0	0	0	30.74	21.46	0	0	0	0	2.75	2.26	0.001	1.67	10.7056	0.00106668	0.67709	CHD2	--
ENST00000679894	299.36	214.29	463	423.52	579.99	504.69	6.81	4.82	9.13	12.21	12.26	12.55	6.92	12.34	0.834498	0.00110109	0.685493	NAMPT	--
ENST00000479650	6.33	12.96	14.52	33.34	32.25	31.71	0.18	0.37	0.37	1.23	0.87	1.01	0.306667	1.03667	1.75721	0.00112435	0.686766	DPH7	--
ENST00000548224	4.98	23.71	14.2	0	0	0	0.2	0.94	0.5	0	0	0	0.546667	0.001	-9.09452	0.00118056	0.707743	CASP8AP2	--
ENST00000485833	11.14	15.73	10.1	0	0	0	1.42	1.98	1.11	0	0	0	1.50333	0.001	-10.5539	0.00129802	0.764012	SMARCC1	--
ENST00000475800	0	0	0	0	21.03	25.55	0	0	0	0	2.02	2.89	0.001	1.63667	10.6765	0.00135103	0.781017	SNX13	--
ENST00000605136	0	0	0	0	27.08	21.06	0	0	0	0	1.02	0.94	0.001	0.653333	9.35168	0.00139372	0.791561	HOTTIP	--
ENST00000373821	0	0	0	0	10.02	36.54	0	0	0	0	0.86	3.71	0.001	1.52333	10.573	0.00142172	0.793539	SRPK1	--
ENST00000444126	0	0	0	0	30.2	18.41	0	0	0	0	0.32	0.23	0.001	0.183333	7.51833	0.00153301	0.835633	HCG18	--
MSTRG.21467.21	929.51	942.54	738.65	471.72	440.84	208.83	1.48	1.49	1.02	0.95	0.65	0.36	1.33	0.653333	-1.02554	0.00155487	0.835633	-	-
ENST00000507999	0	2.14	0	5.56	8.16	29.52	0	0.08	0	0.27	0.29	1.24	0.0266667	0.6	4.49185	0.00157457	0.835633	NOP14-AS1	--
ENST00000485512	8.41	0	0.75	13.79	21.15	50.47	0.13	0	0.01	0.26	0.29	0.82	0.0466667	0.456667	3.29068	0.0016977	0.886445	MTRF1L	--
ENST00000425492	0.01	0	0	5.33	2.38	20.19	0	0	0	0.41	0.14	1.35	0.001	0.633333	9.30682	0.00176566	0.907297	ENSG00000285756	--
ENST00000479449	4.75	19.04	14.61	38.2	62.88	22.09	0.29	1.15	0.77	2.95	3.56	1.47	0.736667	2.66	1.85234	0.00182818	0.924743	QRICH1	--
MSTRG.14894.17	0	3.25	0	3.99	27.01	21.41	0	0.05	0	0.07	0.37	0.34	0.0166667	0.26	3.96347	0.00188963	0.941122	-	-
MSTRG.5946.1	6044.26	6214.93	5095.96	3462.73	3288.09	1908.6	6.16	6.26	4.5	4.47	3.11	2.13	5.64	3.23667	-0.801186	0.00196318	0.955237	-	-
ENST00000586614	0	0	0	4.75	9.11	8.09	0	0	0	0.13	0.18	0.19	0.001	0.166667	7.38082	0.00198642	0.955237	ZNF561-AS1	--
ENST00000526714	0	0	0	0	22.31	20.98	0	0	0	0	1.11	1.23	0.001	0.78	9.60733	0.00200649	0.955237	CHID1	--
ENST00000645805	0	0	0	0.15	30.73	14.44	0	0	0	0	0.63	0.35	0.001	0.326667	8.35168	0.00223285	0.993813	UCA1	--
ENST00000509770	37.95	47.5	71.88	103.24	139.08	50.72	4.04	5	6.64	13.94	13.77	5.91	5.22667	11.2067	1.10039	0.00224983	0.993813	TMEM167A	--
ENST00000448629	22.82	15.5	38.12	39.94	83.07	51.23	0.68	0.46	0.99	1.52	2.31	1.68	0.71	1.83667	1.3712	0.00231645	0.993813	MRPL20-AS1	--
MSTRG.21670.6	659.59	773	690.54	404.66	423.51	232.11	2.22	2.57	2.02	1.73	1.33	0.86	2.27	1.30667	-0.796801	0.00235335	0.993813	-	-
ENST00000652647	34.67	20.44	30.23	71.01	31.4	138.31	0.54	0.31	0.41	1.4	0.45	2.36	0.42	1.40333	1.7404	0.0024917	0.993813	ZNF598	--
ENST00000660783	52.49	21.49	0	0	0	0	0.59	0.24	0	0	0	0	0.276667	0.001	-8.11201	0.00254682	0.993813	TMEM161B-AS1	--
ENST00000532451	40.51	82.61	43.36	0	0	7.75	0.98	1.98	0.91	0	0	0.21	1.29	0.07	-4.20387	0.00261561	0.993813	SORL1	--
ENST00000524481	4.69	8.97	22.16	0	0	0	0.08	0.15	0.32	0	0	0	0.183333	0.001	-7.51833	0.00293783	0.993813	PTPRK	--
MSTRG.12832.22	1150	1169.04	1060.08	615	736	371.28	2.61	2.62	2.09	1.77	1.55	0.92	2.44	1.41333	-0.787779	0.00293796	0.993813	-	-
ENST00000605961	853.71	738.26	933.69	463.88	518.35	297.97	21.94	18.75	20.81	15.12	12.38	8.37	20.5	11.9567	-0.777809	0.0029416	0.993813	LMO7	--
ENST00000653238	0	0	0	8.01	5.53	5.72	0	0	0	0.29	0.15	0.18	0.001	0.206667	7.69116	0.00313973	0.993813	NUTM2A-AS1	--
MSTRG.4091.1	18.1	9.28	0	27.39	44.76	81.05	0.98	0.5	0	1.88	2.26	4.81	0.493333	2.98333	2.59629	0.00321391	0.993813	-	-
ENST00000660087	0	0	0	0	30.56	10.57	0	0	0	0	1.74	0.71	0.001	0.816667	9.6736	0.00324763	0.993813	JPX	--
ENST00000670506	0	0	0.01	0	30.61	11.22	0	0	0	0	0.71	0.3	0.001	0.336667	8.39518	0.00324763	0.993813	JPX	--
ENST00000370105	8.7	10.47	12.15	0	0	0	0.21	0.25	0.26	0	0	0	0.24	0.001	-7.90689	0.00324933	0.993813	DPH5	--
ENST00000557792	492.11	514.05	454.31	271.49	221.64	89.5	4.08	4.21	3.26	2.85	1.71	0.81	3.85	1.79	-1.1049	0.00327064	0.993813	CRNDE	--
ENST00000527986	24.56	32.95	16.93	33.89	84.5	49.44	0.55	0.73	0.33	0.97	1.77	1.22	0.536667	1.32	1.29844	0.00328772	0.993813	WAC-AS1	--
MSTRG.20467.11	973.86	1204.86	1024.13	446.21	710.56	253.16	2.78	3.4	2.53	1.61	1.88	0.79	2.90333	1.42667	-1.02506	0.00329615	0.993813	-	-
ENST00000652420	498.63	496.01	493.39	242.38	321.74	187.42	3.64	3.58	3.13	2.25	2.18	1.5	3.45	1.97667	-0.803527	0.00329931	0.993813	CDKN2B-AS1	--
ENST00000508246	0	46.52	21.65	0	0	0	0	1.04	0.43	0	0	0	0.49	0.001	-8.93664	0.00333712	0.993813	TMEM198B	--
ENST00000422128	0	0	0	1.98	8.95	10.72	0	0	0	0.12	0.4	0.56	0.001	0.36	8.49185	0.00336717	0.993813	MAP4K3-DT	--
ENST00000479429	0.73	21.78	22.28	0	0	0	0.05	1.49	1.33	0	0	0	0.956667	0.001	-9.90187	0.00341098	0.993813	WDR4	--
ENST00000479606	4.98	8.08	21.59	0	0	0	0.08	0.12	0.29	0	0	0	0.163333	0.001	-7.35168	0.00348321	0.993813	ENSG00000285314	--
ENST00000486287	3	10.24	24.71	0	0	0	0.2	0.67	1.41	0	0	0	0.76	0.001	-9.56986	0.00350389	0.993813	ING4	--
ENST00000639539	0	22.85	42.93	0	0	0	0	0.1	0.17	0	0	0	0.09	0.001	-6.49185	0.00384143	0.993813	FTX	--
ENST00000490949	0	0	1.04	12.58	2.87	10.03	0	0	0.07	1.25	0.21	0.86	0.0233333	0.773333	5.05063	0.00384855	0.993813	DHRS12	--
ENST00000500148	24.5	5.48	5.73	0	0	0	0.58	0.13	0.12	0	0	0	0.276667	0.001	-8.11201	0.00393028	0.993813	CKMT2-AS1	--
MSTRG.2019.1	986	968	1029	547.01	613	255	3.21	3.11	2.9	2.26	1.85	0.91	3.07333	1.67333	-0.877079	0.0040172	0.993813	-	-
ENST00000476617	0	0	0	13.68	7.17	1.93	0	0	0	1.53	0.59	0.19	0.001	0.77	9.58871	0.00402065	0.993813	TFDP2	--
ENST00000455485	7.81	17.61	6.1	0	0	0	0.11	0.24	0.07	0	0	0	0.14	0.001	-7.12928	0.00402744	0.993813	GUSBP11	--
ENST00000480329	0	0	0	0	3.31	34.45	0	0	0	0	0.18	2.15	0.001	0.776667	9.60115	0.00448245	0.993813	SLC35C2	--
ENST00000490442	0	27.95	33.9	0	0	0	0	0.95	1.01	0	0	0	0.653333	0.001	-9.35168	0.00450821	0.993813	HNRNPH3	--
ENST00000496567	4.45	13.59	11.89	10.6	43.26	54.29	0.15	0.45	0.34	0.45	1.34	1.97	0.313333	1.25333	2	0.00463061	0.993813	AOPEP	--
ENST00000534098	0	0	0	5.28	11.48	4.31	0	0	0	0.38	0.6	0.27	0.001	0.416667	8.70275	0.00463137	0.993813	TTC39A	--
ENST00000660363	16.15	47.35	0	0	0	0	0.4	1.17	0	0	0	0	0.523333	0.001	-9.03159	0.00467034	0.993813	THUMPD3-AS1	--
ENST00000657677	62.11	6.41	0	0	0	0	0.52	0.05	0	0	0	0	0.19	0.001	-7.56986	0.00501125	0.993813	LINC00662	--
ENST00000449544	0	0	0	29.16	8.9	0	0	0	0	0.43	0.1	0	0.001	0.176667	7.46489	0.00539429	0.993813	HCG18	--
MSTRG.19353.1	1165.34	1358.93	1250.45	748.1	802.82	400.04	3.57	4.12	3.33	2.91	2.29	1.34	3.67333	2.18	-0.752762	0.00544491	0.993813	-	-
MSTRG.15361.1	3573.04	3306.12	3379.01	2036.13	2224.05	1074.03	3.53	3.22	2.89	2.55	2.04	1.16	3.21333	1.91667	-0.745471	0.0055634	0.993813	-	-
ENST00000433510	66.72	57.35	107.39	76.43	160.39	179.17	2.75	2.34	3.84	4	6.15	8.08	2.97667	6.07667	1.02958	0.00561646	0.993813	ENSG00000272763	--
MSTRG.15638.2	763.71	623	734.11	261.7	428.49	289.11	2.94	2.37	2.45	1.28	1.53	1.22	2.58667	1.34333	-0.945277	0.00567507	0.993813	-	-
ENST00000535668	26.88	16.35	34.85	0	0	4.22	2.49	1.5	2.8	0	0	0.43	2.26333	0.143333	-3.981	0.00568421	0.993813	CLSTN3	--
ENST00000540260	19	20	31	27	64	58	1.28	1.33	1.81	2.31	4.01	4.28	1.47333	3.53333	1.26195	0.0057658	0.993813	FKBP4	--
ENST00000654809	6.6	0	0	21.78	21.25	19.77	0.11	0	0	0.47	0.34	0.37	0.0366667	0.393333	3.42321	0.00590465	0.993813	TMEM147-AS1	--
MSTRG.6833.1	1212	1332	1360	801	815	416	2.35	2.55	2.28	1.97	1.47	0.88	2.39333	1.44	-0.732953	0.0059652	0.993813	-	-
MSTRG.11950.1	427.04	532.8	450.95	251.16	298.45	154.25	3.31	4.08	3.03	2.47	2.15	1.31	3.47333	1.97667	-0.813251	0.00599091	0.993813	-	-
ENST00000463406	0	37.91	32.78	1.43	0	0	0	3.73	2.83	0.18	0	0	2.18667	0.06	-5.18763	0.00602464	0.993813	FIS1	--
ENST00000460713	24.96	3.12	50.32	59.27	64.01	137.72	0.87	0.11	1.52	2.62	2.07	5.25	0.833333	3.31333	1.99132	0.0060283	0.993813	SLC35A5	--
ENST00000484237	18.79	22.34	30.76	31.44	53.27	59.77	1.72	2.02	2.44	3.64	4.52	5.97	2.06	4.71	1.19308	0.00632491	0.993813	COG5	--
ENST00000480930	6.39	12.62	5.04	17.7	33.59	19.02	0.3	0.58	0.2	1.04	1.44	0.96	0.36	1.14667	1.67138	0.00636588	0.993813	TRNAU1AP	--
ENST00000489087	8.01	8.71	10.38	0	0	0	0.82	0.88	0.92	0	0	0	0.873333	0.001	-9.77039	0.00640517	0.993813	KRIT1	--
MSTRG.16624.2	749.06	877.76	586.19	324.46	473.89	174.59	3.01	3.48	2.04	1.65	1.77	0.77	2.84333	1.39667	-1.0256	0.00652231	0.993813	-	-
MSTRG.12188.3	855.92	814.21	795.21	498.98	478.26	233.6	2.64	2.48	2.13	1.95	1.37	0.79	2.41667	1.37	-0.818843	0.0065382	0.993813	-	-
ENST00000652120	8.66	10.7	6.59	0	0	0	0.31	0.38	0.21	0	0	0	0.3	0.001	-8.22882	0.00662236	0.993813	KIAA0586	--
ENST00000593576	5	3	72	1	2	0	0.09	0.05	1.13	0.02	0.03	0	0.423333	0.0166667	-4.66676	0.00663597	0.993813	IPO5P1	--
ENST00000661078	33.51	0	20.01	0	0	0	0.67	0	0.35	0	0	0	0.34	0.001	-8.40939	0.00672014	0.993813	SNHG11	--
MSTRG.12841.1	511	671	583	350	333	171	3.26	4.23	3.23	2.83	1.98	1.19	3.57333	2	-0.837271	0.00688262	0.993813	-	-
ENST00000521989	0	0.28	0	12	2.89	3.93	0	0.03	0	1.56	0.28	0.44	0.01	0.76	6.24793	0.00689117	0.993813	LINC01605	--
MSTRG.15368.10	371.34	375.72	315.02	172.14	213.28	76.36	3.4	3.4	2.5	2	1.81	0.76	3.1	1.52333	-1.02504	0.00692642	0.993813	-	-
ENST00000472943	0	0	0	12	23	0	0	0	0	0.24	0.34	0	0.001	0.193333	7.59495	0.00694678	0.993813	LINC00886	--
MSTRG.19322.2	151.68	183.78	133.13	68.12	84.94	32.32	1.35	1.62	1.03	0.77	0.7	0.32	1.33333	0.596667	-1.16004	0.0071828	0.993813	-	-
ENST00000629943	20.11	32.78	0	0.37	0	0	0.32	0.52	0	0.01	0	0	0.28	0.00333333	-6.39232	0.00722717	0.993813	PCBP1-AS1	--
ENST00000524832	72.92	75.88	63.85	69.52	136.08	122.5	4.35	4.48	3.31	5.26	7.55	7.99	4.04667	6.93333	0.776815	0.00744231	0.993813	CHID1	--
MSTRG.4674.9	268.01	296.49	297.94	156.91	169.62	77.85	5.56	6.08	5.36	4.13	3.27	1.77	5.66667	3.05667	-0.890541	0.00746017	0.993813	-	-
ENST00000659357	0	0	0	0	21.72	9.66	0	0	0	0	0.42	0.22	0.001	0.213333	7.73697	0.0074936	0.993813	ENSG00000286619	--
MSTRG.1974.9	254.28	265.9	286.34	107.37	177.78	83.99	3.68	3.81	3.6	1.97	2.39	1.33	3.69667	1.89667	-0.962759	0.00771078	0.993813	-	-
MSTRG.5840.10	446.27	574.9	592.13	274.71	234.82	238.97	1.67	2.12	1.92	1.3	0.82	0.98	1.90333	1.03333	-0.881223	0.00797499	0.993813	-	-
ENST00000356689	6.69	11.17	8.48	0	0	0	0.1	0.16	0.11	0	0	0	0.123333	0.001	-6.94642	0.00797553	0.993813	S100PBP	--
ENST00000573341	37.77	47.92	43.71	65.3	63.4	61.48	0.33	0.42	0.33	0.73	0.52	0.59	0.36	0.613333	0.768674	0.00813631	0.993813	ENSG00000262879	--
ENST00000472946	2.7	0	0	25.42	18.46	1.7	0.29	0	0	3.41	1.82	0.2	0.0966667	1.81	4.22683	0.0082167	0.993813	MRPS2	--
MSTRG.6165.3	413.06	412.09	408.57	231.14	243.67	175.28	2.35	2.32	2.02	1.67	1.29	1.09	2.23	1.35	-0.724084	0.0082348	0.993813	-	-
MSTRG.12821.25	1185.05	1068.13	1118.66	613.45	781.96	378.65	4.15	3.7	3.4	2.72	2.54	1.45	3.75	2.23667	-0.74554	0.0083712	0.993813	-	-
ENST00000488979	16.71	4.18	7.21	0	0	0	1.62	0.4	0.61	0	0	0	0.876667	0.001	-9.77588	0.00840607	0.993813	SH3YL1	--
MSTRG.2640.3	714.93	765.85	799	459.01	457.79	209.07	2.64	2.8	2.56	2.15	1.57	0.85	2.66667	1.52333	-0.807806	0.00841223	0.993813	-	-
ENST00000478382	36.34	46.39	33.38	50.64	64.77	66.32	3.43	4.33	2.73	6.06	5.68	6.85	3.49667	6.19667	0.825512	0.00846112	0.993813	NDUFAF4	--
ENST00000495537	439.5	471.28	397.16	233.67	221.56	67.46	8.46	8.97	6.63	5.7	3.96	1.42	8.02	3.69333	-1.11868	0.0085241	0.993813	KCTD3	--
ENST00000566910	1.95	0	0	13.4	0	36.43	0.11	0	0	0.95	0	2.23	0.0366667	1.06	4.85345	0.00858186	0.993813	CPNE2	--
ENST00000486262	43.98	9.16	0	0	0	0	0.57	0.12	0	0	0	0	0.23	0.001	-7.84549	0.00860258	0.993813	NCMAP	--
MSTRG.9545.1	386.95	0.06	533.34	0.05	0.05	0.2	21.95	0	26.23	0	0	0.01	16.06	0.00333333	-12.2342	0.00866461	0.993813	-	-
ENST00000484308	0	0.18	0	4.7	4.96	5.57	0	0.01	0	0.3	0.23	0.31	0.00333333	0.28	6.39232	0.00870288	0.993813	PIPOX	--
ENST00000670323	8.08	0	4.3	23.79	16.89	17.56	0.38	0	0.18	1.42	0.74	0.9	0.186667	1.02	2.45003	0.0087818	0.993813	SNHG1	--
ENST00000676274	19.21	24.43	35.41	32.22	57.26	59.31	1.1	1.38	1.76	2.34	3.04	3.71	1.41333	3.03	1.10022	0.00888265	0.993813	PMS2P1	--
MSTRG.20463.1	1128	1319	1184	731	762	353.38	8.11	9.38	7.39	6.67	5.09	2.78	8.29333	4.84667	-0.774959	0.0089029	0.993813	-	-
ENST00000467519	10.24	19.34	20.25	36.29	33.14	28.35	0.27	0.51	0.47	1.23	0.82	0.83	0.416667	0.96	1.20414	0.00892346	0.993813	CDC25B	--
ENST00000668541	0	0	0	0	7.86	18.93	0	0	0	0	0.39	1.1	0.001	0.496667	8.95613	0.00929848	0.993813	LINC01128	--
ENST00000554459	2.57	18.84	7.04	0	0	0	0.19	1.4	0.46	0	0	0	0.683333	0.001	-9.41645	0.00943186	0.993813	DAAM1	--
ENST00000677134	0	0	0	14.47	0	12.96	0	0	0	0.6	0	0.46	0.001	0.353333	8.46489	0.0094757	0.993813	NDUFA5	--
ENST00000680634	127.01	103.54	94.85	39.13	59.7	26.06	2.41	1.94	1.56	0.94	1.05	0.54	1.97	0.843333	-1.22402	0.00969777	0.993813	ALS2	--
ENST00000662171	31.54	0	16.27	0	0	0	0.83	0	0.37	0	0	0	0.4	0.001	-8.64386	0.00987854	0.993813	LINC01572	--
ENST00000457660	112.5	40.45	65.93	136.15	122.15	104.06	6.75	2.4	3.43	10.36	6.81	6.83	4.19333	8	0.931902	0.00992779	0.993813	SLC3A2	--
ENST00000646494	0	0	0	18.68	0	8.74	0	0	0	1.06	0	0.43	0.001	0.496667	8.95613	0.0100463	0.993813	UCA1	--
ENST00000502856	1.65	13.9	12.99	0	0	0	0.09	0.75	0.62	0	0	0	0.486667	0.001	-8.92679	0.0101028	0.993813	FAM200B	--
MSTRG.6343.9	27.38	19.77	10.33	27.53	58.49	38.91	0.65	0.46	0.21	0.83	1.29	1.01	0.44	1.04333	1.24562	0.0101617	0.993813	-	-
MSTRG.13697.8	16.44	31.94	0	0	0	0	0.41	0.78	0	0	0	0	0.396667	0.001	-8.63178	0.0101789	0.993813	-	-
ENST00000607056	12.97	36.44	0	0	0	0	0.27	0.75	0	0	0	0	0.34	0.001	-8.40939	0.0102132	0.993813	ENSG00000272335	--
MSTRG.16629.2	1707.78	1673.39	1735.13	963.74	1221.43	580.18	3.65	3.54	3.22	2.61	2.43	1.36	3.47	2.13333	-0.701826	0.0102891	0.993813	-	-
ENST00000527354	1.32	0	0	14.41	22.06	0	0.13	0	0	1.77	1.99	0	0.0433333	1.25333	4.85415	0.0103985	0.993813	HINFP	--
ENST00000437551	56.92	78.39	96.86	72.33	157.46	127.39	1.24	1.69	1.83	2	3.19	3.04	1.58667	2.74333	0.789931	0.0106484	0.993813	PAX8-AS1	--
ENST00000478842	0	39.19	10.8	37.65	129.12	64.05	0	3.32	0.8	4.09	10.27	6	1.37333	6.78667	2.30502	0.0107175	0.993813	SSR3	--
ENST00000513778	331.27	355.36	607.99	233.61	882.23	1286.44	55.47	58.79	88.28	49.59	137.25	235.48	67.5133	140.773	1.06013	0.0108358	0.993813	S100P	--
ENST00000571669	0	13	36.38	0	0	0	0	0.12	0.29	0	0	0	0.136667	0.001	-7.09452	0.0108435	0.993813	METTL16	--
ENST00000473733	0	0	0	4.04	2.39	9.74	0	0	0	0.43	0.19	0.89	0.001	0.503333	8.97537	0.0110962	0.993813	STK40	--
ENST00000611008	50.41	48.56	44.8	109.99	79.47	39.78	2.84	2.71	2.19	7.87	4.17	2.45	2.58	4.83	0.904652	0.0111321	0.993813	TARDBP	--
ENST00000545631	0	0	0	227.84	209.84	0	0	0	0	2.53	1.71	0	0.001	1.41333	10.4649	0.0111419	0.993813	MIR600HG	--
ENST00000665964	2.51	0	11.01	59.04	13.5	11.01	0.07	0	0.26	2	0.34	0.32	0.11	0.886667	3.01089	0.0113048	0.993813	MIR210HG	--
ENST00000432358	2.46	14.07	11.79	0	0	0	0.3	1.72	1.26	0	0	0	1.09333	0.001	-10.0945	0.0113795	0.993813	TULP4	--
MSTRG.7257.5	5214.35	6001.69	6020.2	3782.24	3652.61	1943.56	4.98	5.67	4.99	4.58	3.24	2.03	5.21333	3.28333	-0.667045	0.0115403	0.993813	-	-
ENST00000485594	0	0	0	3.51	4.47	6.74	0	0	0	0.22	0.21	0.37	0.001	0.266667	8.05889	0.0115622	0.993813	NIT1	--
MSTRG.5685.1	1001	985	877	441	694	306	3.27	3.18	2.48	1.83	2.11	1.09	2.97667	1.67667	-0.828102	0.011633	0.993813	-	-
ENST00000527788	0	24.85	21.42	0	0	0	0	0.25	0.19	0	0	0	0.146667	0.001	-7.1964	0.0117335	0.993813	QSER1	--
ENST00000523643	1	0	0	6	5	7	0.07	0	0	0.53	0.32	0.53	0.0233333	0.46	4.30117	0.0118676	0.993813	RBPMS-AS1	--
ENST00000503404	59.16	67.08	80.27	22.57	35.25	10.43	0.64	0.71	0.75	0.31	0.35	0.12	0.7	0.26	-1.42884	0.0123251	0.993813	TMEM144	--
ENST00000502269	16.76	24.59	14.63	3.97	3.23	0	1.25	1.81	0.94	0.37	0.22	0	1.33333	0.196667	-2.76121	0.0123802	0.993813	TENT2	--
ENST00000476204	0	1.49	0	7	4.25	6.71	0	0.14	0	0.86	0.38	0.71	0.0466667	0.65	3.79998	0.0124471	0.993813	HOXB-AS3	--
ENST00000486662	2.62	0	0	9.05	12.17	8.73	0.16	0	0	0.69	0.68	0.57	0.0533333	0.646667	3.59991	0.0125055	0.993813	IWS1	--
ENST00000585475	13.73	21.96	31.28	0	0.37	4.17	1.24	1.96	2.45	0	0.03	0.41	1.88333	0.146667	-3.68268	0.0126846	0.993813	MRPL38	--
ENST00000378463	0	44.47	6.18	0	0	0	0	1.03	0.13	0	0	0	0.386667	0.001	-8.59495	0.0127162	0.993813	BCOR	--
ENST00000473552	5.34	10.76	20.64	33.66	18.15	44.45	0.43	0.85	1.43	3.41	1.35	3.88	0.903333	2.88	1.67274	0.0127916	0.993813	DKC1	--
MSTRG.1319.1	679.57	655.19	655.03	360.94	469.33	233.14	6.07	5.78	5.07	4.09	3.89	2.28	5.64	3.42	-0.721699	0.0130105	0.993813	-	-
MSTRG.12662.8	535.26	759.83	563.84	308.64	404.46	231.25	3.12	4.37	2.85	2.28	2.19	1.47	3.44667	1.98	-0.799701	0.0131411	0.993813	-	-
ENST00000582145	0	0	0	0	26.77	3.86	0	0	0	0	1.18	0.2	0.001	0.46	8.84549	0.0132541	0.993813	GARS1-DT	--
ENST00000419296	110.17	192.96	130.23	235.36	152.26	189.94	2.37	4.1	2.43	6.42	3.04	4.47	2.96667	4.64333	0.646318	0.0133429	0.993813	LINC01123	--
ENST00000472584	4.07	6.31	14.7	0.07	0	0	0.3	0.45	0.93	0.01	0	0	0.56	0.00333333	-7.39232	0.0134598	0.993813	C1orf109	--
ENST00000479322	0	0	0	2.6	6.7	5.19	0	0	0	0.11	0.22	0.2	0.001	0.176667	7.46489	0.0135805	0.993813	TGFB2	--
ENST00000649047	0	0	0	15.91	0	8.61	0	0	0	0.67	0	0.31	0.001	0.326667	8.35168	0.0135993	0.993813	SNHG20	--
ENST00000466764	605.04	658.25	829.67	480.47	1090.77	1556.59	23.06	24.79	27.42	23.22	38.63	64.86	25.09	42.2367	0.751384	0.0136326	0.993813	RBM3	--
ENST00000480022	119.47	148.18	95.73	56.3	59.77	33.41	2.21	2.71	1.54	1.32	1.03	0.68	2.15333	1.01	-1.09222	0.0136475	0.993813	CHD6	--
ENST00000586847	0	0	1.19	2.45	5	12.49	0	0	0.1	0.29	0.43	1.26	0.0333333	0.66	4.30743	0.0136923	0.993813	RBFA	--
ENST00000645449	39.24	36.55	65.32	55.42	75.78	97.32	0.95	0.87	1.37	1.7	1.7	2.57	1.06333	1.99	0.904175	0.0138789	0.993813	LINC02747	--
ENST00000667520	412.22	416.2	382.7	175.01	259.71	172.89	3.54	3.54	2.85	1.91	2.07	1.62	3.31	1.86667	-0.826367	0.0140697	0.993813	NUTM2A-AS1	--
MSTRG.7185.19	1847.77	2142.6	2005.86	1262.19	1359.33	698.28	13.5	15.47	12.71	11.69	9.23	5.58	13.8933	8.83333	-0.653363	0.0141615	0.993813	-	-
ENST00000469017	52.17	29.98	48.28	66.85	65.16	62.33	1.31	0.75	1.05	2.13	1.52	1.72	1.03667	1.79	0.788008	0.0142265	0.993813	SPIN1	--
MSTRG.11536.6	34	80.87	64.78	4.14	23.93	12.23	1.58	3.71	2.61	0.24	1.03	0.62	2.63333	0.63	-2.06347	0.014286	0.993813	-	-
ENST00000582363	26.2	16.08	0	0	0	0	0.47	0.28	0	0	0	0	0.25	0.001	-7.96578	0.0143028	0.993813	LINC00667	--
ENST00000578206	0	5.99	0	12.25	31.8	7.54	0	0.18	0	0.47	0.89	0.25	0.06	0.536667	3.16099	0.0143497	0.993813	LINC00511	--
ENST00000445076	21.41	0	20.74	0	0	0	0.47	0	0.4	0	0	0	0.29	0.001	-8.17991	0.0144278	0.993813	CCDC18-AS1	--
ENST00000667496	4.74	14.37	4.72	0	0	0	0.06	0.17	0.05	0	0	0	0.0933333	0.001	-6.54432	0.0145433	0.993813	TTTY10	--
ENST00000663976	0	32.05	11.65	0	0	0	0	0.37	0.12	0	0	0	0.163333	0.001	-7.35168	0.0145888	0.993813	LINC01184	--
ENST00000432334	52.68	40.6	62.4	22.85	15.37	4.67	2.12	1.61	2.17	1.16	0.57	0.21	1.96667	0.646667	-1.60466	0.0145917	0.993813	RIN2	--
ENST00000475185	27.28	0	14.81	0	0	0	0.61	0	0.29	0	0	0	0.3	0.001	-8.22882	0.0145937	0.993813	TMEM241	--
ENST00000605233	132	131.87	116	73	47.32	32.96	0.85	0.84	0.65	0.59	0.28	0.23	0.78	0.366667	-1.08901	0.0145968	0.993813	POC1B-AS1	--
ENST00000613864	43.03	38.57	56.7	44.28	115.7	67.01	3.86	3.42	4.41	5.04	9.65	6.57	3.89667	7.08667	0.862867	0.0146295	0.993813	TARDBP	--
ENST00000471787	0	0	0	0	12.17	11.65	0	0	0	0	0.68	0.77	0.001	0.483333	8.91687	0.0147315	0.993813	BARD1	--
ENST00000474713	37.53	17.85	19.37	40.65	39.56	65.9	1.06	0.5	0.47	1.45	1.03	2.03	0.676667	1.50333	1.15165	0.014774	0.993813	AGFG2	--
ENST00000661282	0	0	0	14.45	13.47	0	0	0	0	0.61	0.42	0	0.001	0.343333	8.42347	0.0148904	0.993813	LINC01006	--
ENST00000464905	12.3	3.29	8.96	0	0	0	0.99	0.26	0.63	0	0	0	0.626667	0.001	-9.29155	0.0148944	0.993813	C1orf159	--
ENST00000469571	0	1.25	0	4.37	0	24.16	0	0.15	0	0.67	0	3.18	0.05	1.28333	4.68182	0.0151716	0.993813	S100A14	--
ENST00000642828	23.16	18.11	0	0	0	0	0.49	0.38	0	0	0	0	0.29	0.001	-8.17991	0.0152025	0.993813	ENSG00000283537	--
ENST00000658946	0	0	0	0	12.52	11.22	0	0	0	0	0.34	0.36	0.001	0.233333	7.86625	0.0153143	0.993813	LINC00667	--
ENST00000623860	142.21	211.71	202.07	158.12	291.73	299.18	2.96	4.35	3.64	4.17	5.64	6.8	3.65	5.53667	0.601121	0.0153884	0.993813	ENSG00000280441	--
ENST00000496775	64.32	26.14	45.85	68.73	111.36	50.88	4.62	1.86	2.86	6.26	7.44	4	3.11333	5.9	0.922255	0.0155875	0.993813	NOP56	--
ENST00000488596	3.78	11.02	7.82	0	0	0	0.23	0.65	0.41	0	0	0	0.43	0.001	-8.74819	0.0157829	0.993813	CD46	--
ENST00000465444	12.95	30.88	25.53	5.37	5.4	0	1.17	2.77	2.01	0.62	0.45	0	1.98333	0.356667	-2.47528	0.0158632	0.993813	PIGS	--
ENST00000491322	431.07	525.87	433.01	274.8	291.13	145.02	3.68	4.44	3.21	2.98	2.31	1.35	3.77667	2.21333	-0.770893	0.0158639	0.993813	GLUL	--
ENST00000649433	0	0	0	21.11	0	5.05	0	0	0	0.76	0	0.16	0.001	0.306667	8.26053	0.0159119	0.993813	LINC00511	--
ENST00000464199	280.7	121.87	111.3	82.22	43.52	37.56	2.65	1.14	0.91	0.98	0.38	0.39	1.56667	0.583333	-1.42531	0.016007	0.993813	PLCB4	--
ENST00000594357	0	0	0	52.27	0	0	0	0	0	4.09	0	0	0.001	1.36333	10.4129	0.0160946	0.993813	STRN4	--
ENST00000664382	287.93	118.35	138.38	262.5	336.69	199.63	3.71	1.51	1.55	4.29	4.03	2.81	2.25667	3.71	0.717226	0.0164625	0.993813	EBLN3P	--
ENST00000648217	4.23	16.13	24.27	21.77	52.97	33.75	0.06	0.23	0.3	0.4	0.71	0.53	0.196667	0.546667	1.47491	0.0168252	0.993813	ENSG00000285756	--
ENST00000666989	0	0	0	3.8	1.62	8.49	0	0	0	0.19	0.06	0.36	0.001	0.203333	7.6677	0.0171181	0.993813	UBL7-AS1	--
ENST00000467029	19.58	15.24	24.12	28.74	40.74	32.33	1.76	1.35	1.88	3.28	3.4	3.18	1.66333	3.28667	0.982548	0.0172913	0.993813	MICOS10	--
ENST00000675528	13.16	181.03	58.77	1.12	24.08	0	0.19	2.53	0.72	0.02	0.32	0	1.14667	0.113333	-3.3388	0.017373	0.993813	MFN2	--
ENST00000656449	27.8	55.39	65.98	9.97	0	10.41	0.53	1.05	1.1	0.24	0	0.22	0.893333	0.153333	-2.54253	0.0173912	0.993813	OLMALINC	--
MSTRG.1317.2	0.06	0	0	240.69	0	19.88	0.01	0	0	71.4	0	5.08	0.00333333	25.4933	12.9009	0.0176657	0.993813	-	-
ENST00000468067	24.32	19.39	17.13	25.95	49.38	32.32	1.32	1.04	0.8	1.78	2.48	1.91	1.05333	2.05667	0.965346	0.0177696	0.993813	UBAC2	--
ENST00000506928	0	7.94	0	22.19	24.4	10.54	0	0.11	0	0.39	0.31	0.16	0.0366667	0.286667	2.96683	0.0177981	0.993813	POLK	--
ENST00000486998	0.14	0	17.64	11.48	46.84	66.82	0.01	0	1.14	1.09	3.25	5.45	0.383333	3.26333	3.08967	0.017828	0.993813	SMOX	--
ENST00000442417	0.02	0	0	2.8	1.99	9.16	0	0	0	0.2	0.1	0.55	0.001	0.283333	8.14636	0.0178758	0.993813	ENSG00000225205	--
ENST00000486724	0	0	0	6.47	6.61	1.57	0	0	0	0.77	0.58	0.16	0.001	0.503333	8.97537	0.017908	0.993813	APTX	--
ENST00000302432	2.5	0	2.11	8.06	4.23	15.27	0.11	0	0.08	0.46	0.18	0.76	0.0633333	0.466667	2.88136	0.0179869	0.993813	TRIAP1	--
MSTRG.1329.1	46.77	40.7	39.55	57.59	52.67	86.93	3.18	2.73	2.33	4.96	3.32	6.45	2.74667	4.91	0.838041	0.0180447	0.993813	-	-
ENST00000590622	2.1	2	26.02	0	0	0	0.06	0.06	0.68	0	0	0	0.266667	0.001	-8.05889	0.0181736	0.993813	LINC00665	--
ENST00000485889	4.79	0	0	12.77	17.61	8.92	0.44	0	0	1.5	1.52	0.9	0.146667	1.30667	3.15528	0.0181868	0.993813	MLH1	--
ENST00000665313	0	0	0	20.45	6.27	0	0	0	0	0.76	0.17	0	0.001	0.31	8.27612	0.0182493	0.993813	FTX	--
ENST00000489995	60.09	48.78	66.76	18.14	31.4	10.19	5.64	4.53	5.44	2.16	2.74	1.05	5.20333	1.98333	-1.39151	0.0184691	0.993813	PLD1	--
MSTRG.18265.1	45	52	65	39	98	156	3.28	3.75	4.11	3.61	6.65	12.45	3.71333	7.57	1.02758	0.0185419	0.993813	-	-
ENST00000666318	3.07	0	3.21	44.84	0	17.02	0.23	0	0.21	4.23	0	1.38	0.146667	1.87	3.67243	0.0185556	0.993813	JPX	--
ENST00000497254	0	0	0	0	13.55	8.67	0	0	0	0	0.99	0.75	0.001	0.58	9.17991	0.0187485	0.993813	SUPV3L1	--
ENST00000655734	1.19	1.62	0	0	13.04	24.08	0.04	0.06	0	0	0.45	0.97	0.0333333	0.473333	3.82782	0.0187609	0.993813	ENSG00000170161	--
ENST00000480451	6.46	14.28	8.37	25.16	17.23	21.77	0.33	0.72	0.37	1.63	0.82	1.21	0.473333	1.22	1.36595	0.0188267	0.993813	HDHD5	--
ENST00000427306	51.47	71.64	50.27	53.03	97.32	120.42	1.97	2.71	1.67	2.58	3.47	5.05	2.11667	3.7	0.805731	0.0193223	0.993813	EPB41L4A-AS1	--
MSTRG.5647.3	132.24	233.3	241.66	97.64	107.36	61.17	0.35	0.6	0.55	0.32	0.26	0.18	0.5	0.253333	-0.980891	0.0193475	0.993813	-	-
ENST00000472110	30.36	0	8.83	0	0	0	0.33	0	0.08	0	0	0	0.136667	0.001	-7.09452	0.019391	0.993813	C22orf46	--
ENST00000646359	0	0	0	18.51	0	4.66	0	0	0	0.97	0	0.21	0.001	0.393333	8.61961	0.0193948	0.993813	CLPB	--
ENST00000543419	7.81	8.33	7.89	11.45	29.67	18.5	0.74	0.78	0.65	1.37	2.6	1.91	0.723333	1.96	1.43812	0.0194421	0.993813	ECHDC2	--
ENST00000466185	183.47	172.65	182.6	93.1	112.51	54.33	7.41	6.89	6.4	4.77	4.22	2.4	6.9	3.79667	-0.861863	0.0196663	0.993813	PRPF4B	--
ENST00000496605	3.04	2.37	2.83	12.04	9.93	8.13	0.26	0.2	0.21	1.3	0.79	0.76	0.223333	0.95	2.08873	0.0196941	0.993813	IKZF5	--
ENST00000416928	0	0	0	23.72	2.84	0	0	0	0	0.38	0.03	0	0.001	0.136667	7.09452	0.0197447	0.993813	HAGLR	--
ENST00000513359	0	0	0	0	6.37	14.58	0	0	0	0	0.41	1.12	0.001	0.51	8.99435	0.0197628	0.993813	TAPT1	--
ENST00000583664	14.19	26.3	11.14	3.81	0	0.94	1.73	3.16	1.17	0.59	0	0.12	2.02	0.236667	-3.09343	0.0200052	0.993813	GARS1-DT	--
ENST00000510532	50.02	37	69.5	38.29	124.47	116.12	3.74	2.73	4.51	3.63	8.65	9.49	3.66	7.25667	0.987463	0.0200398	0.993813	CMBL	--
ENST00000346333	17.37	0	6.91	28.26	62.34	15.54	0.45	0	0.16	0.93	1.51	0.44	0.203333	0.96	2.23919	0.0201031	0.993813	FAM86C1P	--
ENST00000483085	9.91	10.83	2.46	0	0	0	1.18	1.27	0.25	0	0	0	0.9	0.001	-9.81378	0.0201824	0.993813	DNAJC1	--
ENST00000656241	0	19.89	17.73	0	0	0	0	0.56	0.44	0	0	0	0.333333	0.001	-8.38082	0.0204411	0.993813	SNHG1	--
ENST00000543623	0	16.44	0	21.3	34.8	44.28	0	0.98	0	1.63	1.95	2.92	0.326667	2.16667	2.72959	0.0204475	0.993813	PLCD3	--
ENST00000494030	0	0	0	0	18.06	5.8	0	0	0	0	0.89	0.34	0.001	0.41	8.67948	0.0205611	0.993813	OVOL2	--
ENST00000646366	549.62	272.46	542.93	347.97	936.87	679.62	6.23	3.05	5.34	5	9.87	8.42	4.87333	7.76333	0.671767	0.0207192	0.993813	CHD4	--
ENST00000647895	112.02	127.42	95.25	53.47	62.37	26.71	1.68	1.89	1.24	1.02	0.87	0.44	1.60333	0.776667	-1.04571	0.021055	0.993813	ENSG00000224934	--
ENST00000669379	36.9	38.93	34.77	17.25	6.49	5.17	1.16	1.21	0.95	0.69	0.19	0.18	1.10667	0.353333	-1.64712	0.0210901	0.993813	ENSG00000257337	--
ENST00000656451	7.98	9	6.55	15	18.59	19.58	0.64	0.71	0.45	1.51	1.38	1.7	0.6	1.53	1.3505	0.021157	0.993813	ENSG00000260136	--
MSTRG.15370.10	485.65	548.18	572.54	333.61	322.64	134.36	5.69	6.34	5.81	4.95	3.51	1.72	5.94667	3.39333	-0.809378	0.0211656	0.993813	-	-
ENST00000496720	9.4	8.22	16.38	15.58	27.73	26.86	0.54	0.47	0.82	1.13	1.48	1.69	0.61	1.43333	1.23249	0.0211703	0.993813	PLXNB2	--
ENST00000546105	22.43	21.76	0	1.13	0	0	0.82	0.78	0	0.05	0	0	0.533333	0.0166667	-5	0.0213564	0.993813	MYO18A	--
ENST00000375206	0	0	0	0	9.82	11.2	0	0	0	0	0.08	0.1	0.001	0.06	5.90689	0.0214244	0.993813	SUGT1P4-STRA6LP-CCDC180	--
ENST00000471850	0	0	0	0	10.17	11.11	0	0	0	0	0.33	0.42	0.001	0.25	7.96578	0.0214244	0.993813	ADPRH	--
ENST00000657449	0	0	0	3.64	4.66	3.62	0	0	0	0.11	0.11	0.1	0.001	0.106667	6.73697	0.0215293	0.993813	PVT1	--
ENST00000639185	406.89	455.33	422.54	274.53	191.26	171.72	2.21	2.44	1.99	1.89	0.96	1.02	2.21333	1.29	-0.77885	0.0215717	0.993813	JPX	--
ENST00000602414	37.03	37.18	11.22	18.37	71.22	118.23	4	3.97	1.05	2.52	7.15	13.97	3.00667	7.88	1.39003	0.0218531	0.993813	SNHG8	--
ENST00000492244	1.21	3.65	23.09	0	0	0	0.09	0.28	1.56	0	0	0	0.643333	0.001	-9.32942	0.021887	0.993813	FDPS	--
ENST00000470947	0	0	0	2.03	7.88	3.8	0	0	0	0.17	0.48	0.27	0.001	0.306667	8.26053	0.0219387	0.993813	COMTD1	--
ENST00000508564	0	0	0	7	5	2	0	0	0	0.34	0.18	0.08	0.001	0.2	7.64386	0.022233	0.993813	LINC02381	--
ENST00000503252	45.58	58.69	28.13	0	12.78	8.27	0.89	1.13	0.47	0	0.23	0.18	0.83	0.136667	-2.60245	0.0223095	0.993813	LPCAT1	--
ENST00000670666	0	0	0	0	21.19	4.35	0	0	0	0	0.3	0.07	0.001	0.123333	6.94642	0.0223768	0.993813	ZNF213-AS1	--
MSTRG.10276.2	785	906	779	459	600	292	4.03	4.6	3.47	2.99	2.86	1.64	4.03333	2.49667	-0.691969	0.0223895	0.993813	-	-
ENST00000662098	0	0	0	0	49	0	0	0	0	0	1.32	0	0.001	0.44	8.78136	0.0223906	0.993813	EBLN3P	--
ENST00000559779	0	0.78	3.86	3.76	14.55	12.37	0	0.02	0.08	0.12	0.33	0.33	0.0333333	0.26	2.96347	0.0224174	0.993813	CERNA1	--
ENST00000654228	62.38	78.81	73.55	33.45	35.36	12.48	0.75	0.94	0.77	0.51	0.4	0.16	0.82	0.356667	-1.20105	0.0224901	0.993813	C3orf35	--
ENST00000513030	0	0	0	2.29	3.3	7.94	0	0	0	0.11	0.11	0.32	0.001	0.18	7.49185	0.0225938	0.993813	FAM149A	--
ENST00000476904	5.86	6.85	7.14	0	0	0	0.34	0.39	0.36	0	0	0	0.363333	0.001	-8.50515	0.022635	0.993813	ANGEL2	--
ENST00000601581	0	0	0	0	0	34.37	0	0	0	0	0	3.43	0.001	1.14333	10.159	0.0227449	0.993813	ZNF638	--
ENST00000464385	20.75	12.92	14.68	30.99	33.29	22.95	2.3	1.42	1.41	4.36	3.43	2.79	1.71	3.52667	1.04431	0.0227722	0.993813	NRDC	--
ENST00000545920	30.25	106.62	40.61	99.57	147.59	63.69	0.45	1.57	0.52	1.88	2.04	1.03	0.846667	1.65	0.9626	0.0229503	0.993813	SNHG1	--
ENST00000470968	10.84	0	19.53	19.76	59.88	35.7	0.66	0	1.02	1.51	3.36	2.36	0.56	2.41	2.10553	0.0229912	0.993813	ELOVL1	--
ENST00000668414	0	0	0	3.61	22.05	0	0	0	0	0.14	0.61	0	0.001	0.25	7.96578	0.0229924	0.993813	ENSG00000267575	--
ENST00000587078	12.2	7.67	1.98	0	0	0	1.28	0.79	0.18	0	0	0	0.75	0.001	-9.55075	0.0232647	0.993813	ENSG00000267198	--
ENST00000670451	1166.62	1245.87	1182.17	770.5	840.4	456.21	3.87	4.08	3.4	3.24	2.59	1.65	3.78333	2.49333	-0.601582	0.0235925	0.993813	TMEM161B-AS1	--
ENST00000397841	0	0	0	5.73	3.57	3.1	0	0	0	0.17	0.08	0.08	0.001	0.11	6.78136	0.0237199	0.993813	LINC01547	--
ENST00000474902	156.08	68.47	115.52	108.44	249.03	150.15	3.5	1.52	2.25	3.08	5.19	3.68	2.42333	3.98333	0.716983	0.0240148	0.993813	MAN1B1	--
ENST00000547190	0	8.21	8.48	13.76	18.29	26.16	0	0.57	0.52	1.24	1.2	2.03	0.363333	1.49	2.03595	0.0242278	0.993813	GPD1	--
ENST00000560746	20.72	8.1	15.52	18.64	33.01	43.09	1.49	0.57	0.97	1.7	2.2	3.38	1.01	2.42667	1.26462	0.02427	0.993813	ISG20	--
ENST00000485369	19.07	1.25	5.16	0	0	0	1.29	0.08	0.3	0	0	0	0.556667	0.001	-9.12067	0.0242924	0.993813	POLL	--
ENST00000566918	0	0	0	0	0	32.77	0	0	0	0	0	3.1	0.001	1.03333	10.0131	0.0243052	0.993813	CMC2	--
ENST00000497287	0	0	0	4.07	5.96	2.81	0	0	0	0.32	0.35	0.19	0.001	0.286667	8.16323	0.0243298	0.993813	GPATCH4	--
ENST00000474175	0	0	0	0	25.41	2.05	0	0	0	0	1.4	0.13	0.001	0.51	8.99435	0.0244172	0.993813	UPRT	--
MSTRG.9693.2	144.27	84.14	125.28	149.67	134.56	173.29	2.73	1.57	2.05	3.59	2.36	3.58	2.11667	3.17667	0.58572	0.0244228	0.993813	-	-
ENST00000569045	24.08	28.08	39.35	53.32	47.04	34.19	1.53	1.76	2.17	4.29	2.77	2.37	1.82	3.14333	0.788357	0.0248938	0.993813	CDR2	--
ENST00000492709	10.18	0	25.99	0	0	0	0.43	0	0.95	0	0	0	0.46	0.001	-8.84549	0.0249039	0.993813	HM13	--
ENST00000662286	501	517	481	293	345	153	16.85	17.18	14.03	12.5	10.78	5.63	16.02	9.63667	-0.733268	0.0252546	0.993813	PAX8-AS1	--
ENST00000461949	23.55	42.68	37.55	0	12.46	4.63	0.38	0.69	0.53	0	0.19	0.08	0.533333	0.09	-2.56704	0.0255689	0.993813	MTRF1L	--
ENST00000534914	8.81	0	27.44	0	0	0	0.29	0	0.79	0	0	0	0.36	0.001	-8.49185	0.0255739	0.993813	LINC00467	--
ENST00000593254	197.77	145.12	200.11	64.07	444.86	501.91	11.59	8.41	10.17	4.76	24.23	32.17	10.0567	20.3867	1.01947	0.0258762	0.993813	H3-3B	--
ENST00000590604	39	33	27	11	12	6	1.86	1.55	1.12	0.66	0.53	0.31	1.51	0.5	-1.59455	0.0259688	0.993813	ENSG00000267311	--
ENST00000663428	3.28	0	0.39	22.98	8.43	1.71	0.1	0	0.01	0.93	0.25	0.06	0.0366667	0.413333	3.49476	0.0259787	0.993813	GMDS-DT	--
ENST00000422078	0	0	0	0	0	32.16	0	0	0	0	0	2.46	0.001	0.82	9.67948	0.0260072	0.993813	SLC35A3	--
MSTRG.6983.1	0	0	0	0	0	32.06	0	0	0	0	0	0.63	0.001	0.21	7.71425	0.0260072	0.993813	-	-
ENST00000596387	0	0	0	9.05	0	10.06	0	0	0	1.35	0	1.29	0.001	0.88	9.78136	0.0262266	0.993813	SLC35E1	--
ENST00000643631	59.76	45.13	44.66	15.3	22.79	14.13	0.87	0.65	0.57	0.28	0.31	0.23	0.696667	0.273333	-1.34981	0.0263886	0.993813	ENSG00000216775	--
MSTRG.9654.3	4.51	41.02	45.81	0	7.71	0	0.1	0.91	0.89	0	0.16	0	0.633333	0.0533333	-3.56986	0.0266581	0.993813	-	-
ENST00000666649	16.33	17.48	11.83	47.71	9.84	43.87	0.62	0.65	0.39	2.29	0.35	1.82	0.553333	1.48667	1.42586	0.0268436	0.993813	ENSG00000257337	--
ENST00000547615	0	0	0	4.4	2.94	4.86	0	0	0	0.56	0.27	0.53	0.001	0.453333	8.82443	0.0269038	0.993813	PTCH1	--
ENST00000466807	0	5.8	0	6.3	12.86	21.81	0	0.32	0	0.44	0.66	1.32	0.106667	0.806667	2.91886	0.0269998	0.993813	DPH5	--
ENST00000638130	0	0	0	0	2.9	15.52	0	0	0	0	0.14	0.86	0.001	0.333333	8.38082	0.0270682	0.993813	MBD5	--
ENST00000468710	4.35	0	0	5.46	5.39	22.79	0.37	0	0	0.6	0.43	2.14	0.123333	1.05667	3.09889	0.0274485	0.993813	BDH1	--
MSTRG.15937.21	127.31	309.76	240.59	115.8	107.65	33.91	0.87	2.1	1.43	1.01	0.69	0.25	1.46667	0.65	-1.17403	0.0276738	0.993813	-	-
ENST00000508119	292.86	320.81	292.74	173.06	205.02	101.12	20.88	22.6	18.1	15.64	13.58	7.88	20.5267	12.3667	-0.731043	0.0279969	0.993813	HNRNPD	--
ENST00000438934	11.35	14.87	12.43	0	2.27	1.95	0.11	0.14	0.1	0	0.02	0.02	0.116667	0.0133333	-3.12928	0.0281318	0.993813	DGCR5	--
ENST00000589532	0	0	0	8.41	1.83	3.12	0	0	0	1.04	0.17	0.33	0.001	0.513333	9.00375	0.0282598	0.993813	LSM7	--
ENST00000554333	23.13	13	19	5	2	3	0.57	0.31	0.4	0.16	0.05	0.08	0.426667	0.0966667	-2.14202	0.0282763	0.993813	CRAT37	--
ENST00000484745	82.25	48.22	74.03	89.02	183.45	51	2.21	1.28	1.72	3.03	4.58	1.5	1.73667	3.03667	0.806168	0.0284472	0.993813	RNF220	--
ENST00000544283	27.03	13.44	26.93	0	0	4.76	1.28	0.63	1.11	0	0	0.25	1.00667	0.0833333	-3.59455	0.0284806	0.993813	LSP1P4	--
ENST00000671446	21.72	14.97	17.09	0	0.33	3.63	0.41	0.28	0.28	0	0.01	0.07	0.323333	0.0266667	-3.59991	0.0286214	0.993813	TMCC1-DT	--
MSTRG.16543.5	1315.73	1205.35	1333.14	833.3	866.05	408.93	4.06	3.68	3.57	3.26	2.48	1.38	3.77	2.37333	-0.66765	0.0286759	0.993813	-	-
ENST00000472573	13.4	8.42	21.09	30.13	19.29	35.39	1.22	0.76	1.66	3.47	1.63	3.51	1.21333	2.87	1.24207	0.0287911	0.993813	F11R	--
ENST00000642996	16	14	18	3	4	2	1.28	1.11	1.25	0.3	0.3	0.17	1.21333	0.256667	-2.24101	0.0289263	0.993813	RRM2	--
ENST00000668174	105	105	106	58	56	26	2.86	2.82	2.5	2	1.42	0.77	2.72667	1.39667	-0.965151	0.0290221	0.993813	DLEU1	--
ENST00000543567	5.8	4.69	4.17	7.76	22.31	11.67	0.19	0.15	0.12	0.32	0.68	0.42	0.153333	0.473333	1.62619	0.0291285	0.993813	TAPBPL	--
ENST00000669883	36.43	0	2.44	0	0	0	0.82	0	0.05	0	0	0	0.29	0.001	-8.17991	0.0292552	0.993813	ENSG00000283103	--
ENST00000666808	51.28	24.58	41.9	17.22	11.33	4.92	1.55	0.73	1.1	0.66	0.32	0.16	1.12667	0.38	-1.56799	0.0293669	0.993813	TMEM161B-AS1	--
ENST00000462997	0	0	0	0	10.47	8.6	0	0	0	0	0.23	0.22	0.001	0.15	7.22882	0.0294534	0.993813	POLR3F	--
ENST00000577918	0	36.52	36.89	18.64	105.08	141.58	0	2.2	1.95	1.44	5.96	9.44	1.38333	5.61333	2.02071	0.0294697	0.993813	KPNB1	--
ENST00000663168	156.78	185.12	154.07	85.8	97.53	63.03	5.53	6.45	4.71	3.83	3.19	2.43	5.56333	3.15	-0.820598	0.0296629	0.993813	RAB30-DT	--
ENST00000437973	6.18	8.72	6.14	18.76	17.65	10.89	0.42	0.59	0.36	1.62	1.12	0.81	0.456667	1.18333	1.37364	0.0296766	0.993813	MAPKAP1	--
ENST00000681959	25.33	7.53	0	0	0	0	0.69	0.2	0	0	0	0	0.296667	0.001	-8.2127	0.0296803	0.993813	LRPPRC	--
ENST00000675444	17.01	36.09	57.62	0	11.01	6.39	0.25	0.52	0.73	0	0.15	0.1	0.5	0.0833333	-2.58496	0.0297423	0.993813	CEP120	--
ENST00000664225	0	0	0	0	0	29.93	0	0	0	0	0	0.69	0.001	0.23	7.84549	0.0299035	0.993813	OLMALINC	--
ENST00000488239	0	0	0	0	5.04	12.73	0	0	0	0	0.42	1.25	0.001	0.556667	9.12067	0.0300566	0.993813	ATXN7	--
ENST00000529599	33.17	59.69	21.61	11.73	0	0	3.13	5.57	1.77	1.4	0	0	3.49	0.466667	-2.90276	0.0300878	0.993813	ARFGAP2	--
ENST00000487995	10.35	28.36	30.18	6.57	3.48	3.23	0.79	2.14	2	0.64	0.25	0.27	1.64333	0.386667	-2.08746	0.0305762	0.993813	NSL1	--
ENST00000555391	0	0	0	0	25.64	1.16	0	0	0	0	0.5	0.03	0.001	0.176667	7.46489	0.030577	0.993813	PPP1R13B	--
ENST00000422515	9.96	0	22.77	0	0	0	0.21	0	0.41	0	0	0	0.206667	0.001	-7.69116	0.030649	0.993813	PCBP1-AS1	--
ENST00000650539	4.75	7.39	7.05	7.93	23.6	16.43	0.11	0.17	0.14	0.23	0.5	0.41	0.14	0.38	1.44057	0.0306542	0.993813	SLC37A4	--
ENST00000368535	0	0	0	38.83	0	0	0	0	0	1.49	0	0	0.001	0.496667	8.95613	0.0308253	0.993813	PAOX	--
MSTRG.4537.8	3136.55	3427.58	3491.13	2353.45	2045.47	996.42	4.18	4.51	4.03	3.97	2.53	1.45	4.24	2.65	-0.678072	0.0310223	0.993813	-	-
ENST00000463902	0	0	0	5.77	2.3	3.84	0	0	0	0.63	0.18	0.36	0.001	0.39	8.60733	0.0310567	0.993813	WDR4	--
MSTRG.2393.21	830.84	1152.19	1000.61	645.1	637	374.64	6.44	8.83	6.73	6.34	4.59	3.18	7.33333	4.70333	-0.640786	0.0314791	0.993813	-	-
ENST00000543015	0	7.38	0	1.06	15.62	40.36	0	0.76	0	0.14	1.52	4.62	0.253333	2.09333	3.04669	0.0315248	0.993813	ANAPC15	--
ENST00000653643	175.75	171.17	113.53	95.43	60.49	27.63	1.13	1.09	0.64	0.78	0.36	0.2	0.953333	0.446667	-1.09378	0.0316476	0.993813	NR2F1-AS1	--
ENST00000484175	56.08	29.88	87.43	42.81	108.33	151.9	4.41	2.32	5.97	4.27	7.92	13.07	4.23333	8.42	0.992026	0.0318975	0.993813	FUNDC2	--
ENST00000488164	1093.37	997.04	1037.87	591.97	775.54	436.32	18.97	17.1	15.62	13.02	12.51	8.28	17.23	11.27	-0.612435	0.0319348	0.993813	ZFAND5	--
ENST00000657943	0	0	0	0	0	29.14	0	0	0	0	0	0.92	0.001	0.306667	8.26053	0.0321378	0.993813	PPP2R2A	--
ENST00000668354	27.15	31.91	11.78	1.55	7.41	5.21	1.13	1.32	0.43	0.08	0.29	0.24	0.96	0.203333	-2.23919	0.0321405	0.993813	SNHG7	--
ENST00000478481	1.6	1.56	0	5.44	17.4	4.3	0.15	0.14	0	0.64	1.5	0.44	0.0966667	0.86	3.15325	0.0322232	0.993813	ELOVL1	--
ENST00000666945	0	0	63.34	0	0	0	0	0	0.56	0	0	0	0.186667	0.001	-7.54432	0.0323877	0.993813	ENTPD1-AS1	--
ENST00000548937	2.88	7.47	8.76	0	0	0	0.26	0.67	0.69	0	0	0	0.54	0.001	-9.07682	0.0324299	0.993813	NUBPL	--
MSTRG.17792.1	355	379.99	306	204	222	85	2.29	2.43	1.71	1.67	1.33	0.6	2.14333	1.2	-0.836822	0.0325987	0.993813	-	-
MSTRG.6832.1	355	446.15	437.18	232	292.1	130.01	1.81	2.25	1.94	1.5	1.39	0.73	2	1.20667	-0.728973	0.0326028	0.993813	-	-
ENST00000466204	7.1	13.63	3.26	0	0	1.43	0.27	0.5	0.11	0	0	0.06	0.293333	0.02	-3.87447	0.0327465	0.993813	C3orf35	--
ENST00000656188	16.6	19.42	22.57	22.36	39.97	35.15	0.26	0.3	0.3	0.44	0.57	0.59	0.286667	0.533333	0.895663	0.032763	0.993813	ENSG00000247796	--
ENST00000510591	0	2.28	0	10.62	4.62	3.85	0	0.15	0	0.88	0.28	0.27	0.05	0.476667	3.25298	0.0328565	0.993813	ARL15	--
MSTRG.19869.10	345.62	331.36	500.7	659.32	697.47	206.71	0.24	0.23	0.3	0.58	0.45	0.16	0.256667	0.396667	0.628031	0.032896	0.993813	-	-
ENST00000447139	40	39	52	45	73	59	2.16	2.08	2.43	3.08	3.66	3.48	2.22333	3.40667	0.615637	0.0331185	0.993813	ENSG00000229334	--
ENST00000546398	28.68	37.53	33.38	52.08	42.87	42.21	0.72	0.94	0.73	1.67	1.01	1.17	0.796667	1.28333	0.687848	0.0333373	0.993813	VEZT	--
ENST00000538535	0	0	0	6.6	14.35	0	0	0	0	0.2	0.33	0	0.001	0.176667	7.46489	0.0333516	0.993813	ANKRD49	--
ENST00000527213	50.54	98.31	99.18	36.99	177.83	230.38	4.64	8.92	7.89	4.3	15.17	23.12	7.15	14.1967	0.989537	0.0333833	0.993813	HSD17B12	--
ENST00000666861	0	0	62.21	0	0	0	0	0	1.65	0	0	0	0.55	0.001	-9.10329	0.0334613	0.993813	ENSG00000268362	--
ENST00000605249	75.04	86.33	57.96	26.84	43.2	12.48	1.97	2.24	1.32	0.89	1.05	0.36	1.84333	0.766667	-1.26565	0.0335607	0.993813	ENSG00000271204	--
ENST00000461614	19.36	56.64	30.15	46.76	55.6	67.57	1.16	3.35	1.57	3.55	3.09	4.42	2.02667	3.68667	0.863208	0.0337301	0.993813	EPHA2	--
ENST00000568642	50.34	100.27	92.02	68.94	148.41	120.5	5.9	11.62	9.36	10.25	16.17	15.44	8.96	13.9533	0.639039	0.0337796	0.993813	VPS35	--
ENST00000465604	304.55	272.28	310.37	166.85	202.2	108.33	5.42	4.78	4.79	3.76	3.34	2.11	4.99667	3.07	-0.702727	0.0341841	0.993813	STMN1	--
ENST00000504520	29.56	29.48	41.25	42.3	50.72	45.08	0.56	0.55	0.68	1.01	0.89	0.93	0.596667	0.943333	0.660842	0.0341879	0.993813	THAP9-AS1	--
MSTRG.8090.1	902.58	938.09	953.17	572.15	692.12	362.69	6.82	7	6.25	5.48	4.86	3	6.69	4.44667	-0.589282	0.0343154	0.993813	-	-
ENST00000487066	0	0	0	37.03	0	0	0	0	0	2.36	0	0	0.001	0.786667	9.61961	0.0344781	0.993813	SNHG29	--
ENST00000459911	0	0	0	0	3.56	12.65	0	0	0	0	0.32	1.34	0.001	0.553333	9.11201	0.0348266	0.993813	NSMCE4A	--
ENST00000414659	0	0	0	0	40	0	0	0	0	0	0.77	0	0.001	0.256667	8.00375	0.0349079	0.993813	MCM3AP-AS1	--
MSTRG.14004.2	950.13	902.88	911.01	505	678.87	413.13	3.03	2.85	2.52	2.04	2.01	1.44	2.8	1.83	-0.613583	0.0349197	0.993813	-	-
ENST00000490738	40.48	34.36	61.49	60.02	59.16	65.17	3.94	3.31	5.19	7.41	5.35	6.94	4.14667	6.56667	0.663209	0.0349282	0.993813	CAMTA1	--
ENST00000557868	41.42	39.33	31.7	7.16	12.52	13.09	2.11	1.98	1.4	0.46	0.59	0.73	1.83	0.593333	-1.62493	0.0350042	0.993813	MYEF2	--
ENST00000518437	299.7	300.01	306.19	171.7	196.48	133.39	8.58	8.49	7.6	6.23	5.23	4.17	8.22333	5.21	-0.65844	0.0351295	0.993813	THUMPD3-AS1	--
ENST00000673990	0	0	0	8.67	0.61	2.95	0	0	0	0.34	0.02	0.1	0.001	0.153333	7.26053	0.0352588	0.993813	MLH1	--
ENST00000420471	21.1	22.26	7.23	26.32	27.64	44.17	1.32	1.38	0.39	2.09	1.61	3.02	1.03	2.24	1.12085	0.0353618	0.993813	LINC00630	--
ENST00000428597	0	0	0	11.92	0	6.27	0	0	0	0.21	0	0.09	0.001	0.1	6.64386	0.0353828	0.993813	CDKN2B-AS1	--
ENST00000520538	0	0	0	6.38	1.09	4.61	0	0	0	0.1	0.01	0.06	0.001	0.0566667	5.82443	0.0354239	0.993813	MAILR	--
ENST00000462067	0	0	0	0	5.7	10.97	0	0	0	0	0.17	0.39	0.001	0.186667	7.54432	0.0354479	0.993813	MRPS15	--
ENST00000563330	0	0	0	0	3.45	13.88	0	0	0	0	0.31	1.45	0.001	0.586667	9.1964	0.0354535	0.993813	ARHGAP11A	--
MSTRG.18884.4	2755	3249	2831.42	1832.39	2197.82	1111.95	3.28	3.82	2.92	2.77	2.43	1.45	3.34	2.21667	-0.591456	0.0357798	0.993813	-	-
ENST00000658489	0	0	0	9.41	11.14	0	0	0	0	0.32	0.27	0	0.001	0.196667	7.61961	0.0359164	0.993813	TPM4	--
ENST00000676162	0	0	13.28	10.99	50.1	17.83	0	0	0.36	0.44	1.46	0.61	0.12	0.836667	2.80162	0.0359293	0.993813	ELP1	--
ENST00000498545	16.63	9.25	19.76	1.44	5.18	0	0.78	0.43	0.8	0.09	0.23	0	0.67	0.106667	-2.65105	0.0359595	0.993813	TSN	--
ENST00000650366	69.4	118.96	90.08	21.65	59.43	22.77	0.29	0.49	0.33	0.11	0.23	0.1	0.37	0.146667	-1.33498	0.0360018	0.993813	XIST	--
MSTRG.4907.25	15.04	0	17.84	45.88	19.69	40	0.45	0	0.46	1.74	0.55	1.31	0.303333	1.2	1.98406	0.0360116	0.993813	-	-
ENST00000663947	154	187	146	79	103	59	2.66	3.19	2.19	1.73	1.65	1.11	2.68	1.49667	-0.84048	0.036227	0.993813	ENSG00000286314	--
MSTRG.14111.11	1815	2178	2045	1333	1403	690	3.72	4.41	3.63	3.46	2.67	1.55	3.92	2.56	-0.61471	0.0364862	0.993813	-	-
ENST00000584558	13.12	13.38	41.75	52.5	35.59	35.67	0.24	0.24	0.66	1.2	0.6	0.71	0.38	0.836667	1.13865	0.0365358	0.993813	ITGB4	--
ENST00000509294	0	0	0	3.3	1.84	5.86	0	0	0	0.37	0.15	0.57	0.001	0.363333	8.50515	0.0366027	0.993813	EXOC3	--
ENST00000486693	14.55	18.05	19.61	3.07	5.52	0	1.39	1.71	1.63	0.37	0.49	0	1.57667	0.286667	-2.45943	0.0366169	0.993813	CD2AP	--
ENST00000673668	33.9	24.52	29.57	50.2	39.9	35.63	1.27	0.91	0.96	2.38	1.39	1.46	1.04667	1.74333	0.736046	0.0366927	0.993813	MIR4435-2HG	--
ENST00000511337	2.6	3.66	11.63	0	0	0	0.1	0.14	0.39	0	0	0	0.21	0.001	-7.71425	0.0369037	0.993813	PKD2	--
ENST00000417025	0	0	0	0	33.3	69.12	0	0	0	0	2.83	6.92	0.001	3.25	11.6662	0.0370072	0.993813	QARS1	--
ENST00000584529	0	0	0	2.42	3.36	5.96	0	0	0	0.11	0.11	0.23	0.001	0.15	7.22882	0.0370786	0.993813	ACE	--
ENST00000493980	0	0	2.12	6.31	2.44	10.53	0	0	0.22	0.96	0.27	1.38	0.0733333	0.87	3.56847	0.037241	0.993813	SLC6A20	--
ENST00000677590	380.86	690.33	798.58	547.19	651.68	1240.72	15.11	27.06	27.47	27.52	24.02	53.81	23.2133	35.1167	0.597202	0.0374173	0.993813	EIF3E	--
ENST00000613826	198	213	145	107	105	48	8.83	9.39	5.61	6.05	4.35	2.34	7.94333	4.24667	-0.903414	0.0376287	0.993813	ENSG00000277687	--
ENST00000602972	3.46	7.69	7	0	0	0	0.22	0.49	0.39	0	0	0	0.366667	0.001	-8.51833	0.0377009	0.993813	ENSG00000248734	--
ENST00000437149	4.58	1.99	0	6.3	8.51	16.96	0.33	0.14	0	0.58	0.57	1.34	0.156667	0.83	2.40541	0.0377365	0.993813	ING4	--
ENST00000512195	0	0	0	0	7.83	9.39	0	0	0	0	0.66	0.93	0.001	0.53	9.04985	0.0377578	0.993813	STX18	--
ENST00000540194	0	3.3	0	0.31	21.55	16.07	0	0.29	0	0.04	1.79	1.57	0.0966667	1.13333	3.55141	0.0378713	0.993813	TMEM138	--
ENST00000648927	35.53	41.92	31.91	18.38	9.61	5.67	0.61	0.71	0.47	0.4	0.15	0.11	0.596667	0.22	-1.43942	0.038	0.993813	XIST	--
ENST00000461935	271.32	257.23	248.92	159.5	162.72	91.13	4.06	3.8	3.23	3.03	2.26	1.49	3.69667	2.26	-0.709902	0.0380705	0.993813	SRSF11	--
ENST00000416381	18.21	9.3	13.17	29.9	30.45	15.28	0.47	0.24	0.3	0.99	0.74	0.44	0.336667	0.723333	1.10334	0.0381325	0.993813	LINC00630	--
ENST00000617746	0	0	1.31	11.63	10.2	0	0	0	0.07	0.9	0.58	0	0.0233333	0.493333	4.4021	0.0381534	0.993813	ENSG00000275496	--
ENST00000621909	0	0	1.31	11.63	10.2	0	0	0	0.07	0.9	0.58	0	0.0233333	0.493333	4.4021	0.0381534	0.993813	ENSG00000277067	--
ENST00000616300	29	33	31	8	13	8	2.28	2.57	2.12	0.8	0.95	0.69	2.32333	0.813333	-1.51428	0.0382051	0.993813	ENSG00000276282	--
ENST00000426991	542	442	541	279	369	148	35.51	28.61	30.73	23.17	22.46	10.6	31.6167	18.7433	-0.754308	0.0382604	0.993813	ANKRD10-IT1	--
ENST00000286777	35.94	34.76	47.24	29.09	76.68	78.99	1.16	1.11	1.32	1.19	2.3	2.78	1.19667	2.09	0.804482	0.0384619	0.993813	RWDD2B	--
MSTRG.15257.5	1095.19	918.87	997.32	643.69	686.46	322.69	3.49	2.9	2.76	2.6	2.03	1.13	3.05	1.92	-0.667703	0.0385826	0.993813	-	-
MSTRG.16548.2	475.15	447.45	495.25	315.72	293.98	185.48	2.6	2.42	2.35	2.19	1.5	1.11	2.45667	1.6	-0.61863	0.0386326	0.993813	-	-
ENST00000411537	8.04	0	18.52	4.53	47.64	55.1	0.33	0	0.66	0.24	1.82	2.48	0.33	1.51333	2.19719	0.0386771	0.993813	EIF2AK2	--
MSTRG.17994.1	213	202	181	116	121	71.02	1.92	1.8	1.42	1.33	1.01	0.7	1.71333	1.01333	-0.757697	0.0389083	0.993813	-	-
ENST00000677734	15.1	0	14.35	0	0	0	0.26	0	0.21	0	0	0	0.156667	0.001	-7.29155	0.0391926	0.993813	LAMB1	--
ENST00000514109	0	0	0	4.04	4.22	3.25	0	0	0	0.34	0.26	0.24	0.001	0.28	8.12928	0.0392954	0.993813	UBA6-AS1	--
ENST00000463271	7.14	3.55	2.13	29.56	12.11	3.71	0.44	0.21	0.11	2.29	0.69	0.25	0.253333	1.07667	2.08746	0.0393982	0.993813	OCRL	--
ENST00000421096	10.63	2.67	4.37	0	0	0	0.84	0.21	0.3	0	0	0	0.45	0.001	-8.81378	0.0397643	0.993813	PEMT	--
ENST00000467339	9.66	12.03	4.37	1.11	1.09	0	0.98	1.21	0.39	0.14	0.1	0	0.86	0.08	-3.42626	0.0399583	0.993813	UBE2J2	--
MSTRG.20654.8	25.56	16.9	22.88	0	8.46	0	0.69	0.45	0.54	0	0.21	0	0.56	0.07	-3	0.0400378	0.993813	-	-
ENST00000511363	0	0	0	0	69.77	35.86	0	0	0	0	1.19	0.72	0.001	0.636667	9.31439	0.0402156	0.993813	PARP8	--
ENST00000656903	0	0	0	11.21	8.48	0	0	0	0	0.29	0.16	0	0.001	0.15	7.22882	0.0402794	0.993813	TMEM161B-AS1	--
ENST00000431840	0	0	0	0	0	26.2	0	0	0	0	0	1.21	0.001	0.403333	8.65583	0.0402893	0.993813	ENSG00000254929	--
ENST00000367112	27.87	40.74	46.41	68.93	66.88	28.64	0.29	0.41	0.41	0.9	0.64	0.32	0.37	0.62	0.744743	0.0403287	0.993813	SYNJ2	--
ENST00000649761	526.76	388.2	302.43	280.55	69.53	86.17	3.34	2.43	1.66	2.26	0.41	0.6	2.47667	1.09	-1.18407	0.0403587	0.993813	PDE10A	--
ENST00000562025	0	0	0	7.11	0	8.68	0	0	0	0.83	0	0.87	0.001	0.566667	9.14636	0.0403974	0.993813	PMM2	--
ENST00000480803	27.4	18.18	37.2	23.31	45.32	76.98	2.83	1.86	3.33	3.05	4.35	8.7	2.67333	5.36667	1.00539	0.0403987	0.993813	RASL11A	--
ENST00000528617	0	0	0	0	3.63	11.52	0	0	0	0	0.33	1.24	0.001	0.523333	9.03159	0.0404868	0.993813	PTDSS2	--
ENST00000491878	0	0	0	0	19.98	69.49	0	0	0	0	1.78	7.28	0.001	3.02	11.5603	0.0405355	0.993813	STK24	--
ENST00000496969	0	1.57	1.62	6.81	9.09	4.97	0	0.18	0.16	0.99	0.97	0.63	0.113333	0.863333	2.92935	0.0405927	0.993813	SF1	--
ENST00000497846	19.82	41.06	31.86	0	0	8.19	1.61	3.29	2.24	0	0	0.73	2.38	0.243333	-3.28996	0.0406513	0.993813	ADAM10	--
ENST00000522963	7.17	3.81	5.99	0	0	0	0.23	0.12	0.17	0	0	0	0.173333	0.001	-7.43741	0.0406741	0.993813	PVT1	--
ENST00000668789	10.52	17.31	4.73	0	0	2.19	0.24	0.39	0.09	0	0	0.05	0.24	0.0166667	-3.848	0.0407788	0.993813	FAM27C	--
ENST00000643367	67.7	34.29	56.54	37.05	99.57	120.81	4.64	2.32	3.36	3.22	6.35	9.06	3.44	6.21	0.852185	0.0409383	0.993813	CHD4	--
ENST00000602934	90.3	119.39	90.58	48.58	31.24	41.29	1.66	2.17	1.44	1.13	0.53	0.83	1.75667	0.83	-1.08166	0.0410459	0.993813	LINC02532	--
ENST00000660231	0.09	55.47	0.38	0.14	0.15	0	0	1.11	0.01	0	0	0	0.373333	0.001	-8.54432	0.0411686	0.993813	GLIDR	--
ENST00000654592	8	4.37	5	0	0	0	0.34	0.18	0.18	0	0	0	0.233333	0.001	-7.86625	0.041261	0.993813	ENSG00000287688	--
ENST00000478336	0	0	0	8.03	11.17	0	0	0	0	0.57	0.58	0	0.001	0.383333	8.58246	0.0414473	0.993813	ARF1	--
ENST00000465508	57.15	52.71	61.58	17.81	34.8	12.85	0.99	0.91	0.93	0.39	0.56	0.24	0.943333	0.396667	-1.24984	0.0414615	0.993813	DNAJC11	--
ENST00000488705	0	0	0	0	10.45	7.04	0	0	0	0	1.11	0.88	0.001	0.663333	9.37359	0.0416821	0.993813	MLLT3	--
ENST00000576020	2.49	12.52	3.57	0	0	0	0.33	1.66	0.41	0	0	0	0.8	0.001	-9.64386	0.0417187	0.993813	TXNDC17	--
ENST00000671994	54	49	43	49	68	79	1.06	0.95	0.73	1.22	1.24	1.7	0.913333	1.38667	0.602408	0.0420644	0.993813	ENSG00000288398	--
MSTRG.9574.8	1273.6	1340.51	1377.33	896.51	926.3	455.78	4.01	4.17	3.76	3.58	2.71	1.57	3.98	2.62	-0.603202	0.0420868	0.993813	-	-
ENST00000609228	2.84	3.57	11.06	0	0	0	0.25	0.31	0.83	0	0	0	0.463333	0.001	-8.85591	0.0421238	0.993813	MAPKAPK5-AS1	--
ENST00000656366	0	0	0	0	12.52	4.57	0	0	0	0	0.18	0.08	0.001	0.0866667	6.43741	0.0423718	0.993813	ENSG00000177788	--
ENST00000467822	0	0	0	7.45	11.78	0	0	0	0	0.67	0.77	0	0.001	0.48	8.90689	0.0424073	0.993813	PACC1	--
ENST00000482679	0	0	0	7.06	11.96	0	0	0	0	0.24	0.3	0	0.001	0.18	7.49185	0.0424073	0.993813	MRPS6	--
ENST00000468866	0	1.68	0	9.07	2.61	6.45	0	0.16	0	1.09	0.23	0.67	0.0533333	0.663333	3.63662	0.0425146	0.993813	TTC26	--
ENST00000573866	5072	5444	6921	2492	12411	9731	417.3	442.58	493.79	259.94	948.76	875.23	451.223	694.643	0.622431	0.0425322	0.993813	ENSG00000262202	--
ENST00000431419	0	22.59	35.2	47.36	69.2	49.88	0	1.92	2.63	5.18	5.54	4.7	1.51667	5.14	1.76086	0.0427412	0.993813	BUD31	--
ENST00000681706	166.37	0	7.74	0	0	0	3.28	0	0.13	0	0	0	1.13667	0.001	-10.1506	0.0429765	0.993813	CUL4B	--
ENST00000511331	13.43	0	14.61	0	0	0	0.7	0	0.66	0	0	0	0.453333	0.001	-8.82443	0.0430564	0.993813	CTC-338M12.4	--
ENST00000620086	7.31	4.78	2.95	12.4	7.63	18.63	0.35	0.23	0.12	0.75	0.34	0.97	0.233333	0.686667	1.55722	0.0433961	0.993813	TADA2A	--
ENST00000466557	30.29	35.77	19.6	65.09	34.38	34.28	1.22	1.42	0.68	3.32	1.29	1.51	1.10667	2.04	0.882348	0.043562	0.993813	ENSG00000241860	--
ENST00000462777	48.55	49.34	47.85	19.67	25.28	12.37	3.27	3.28	2.79	1.68	1.58	0.91	3.11333	1.39	-1.16338	0.0435765	0.993813	HLA-F	--
ENST00000544475	0	0	0	0	0	24.91	0	0	0	0	0	0.48	0.001	0.16	7.32193	0.0435979	0.993813	ENSG00000256966	--
ENST00000549633	28.44	13.05	24.94	6.76	5.26	4.23	1.39	0.63	1.05	0.42	0.24	0.23	1.02333	0.296667	-1.78636	0.0436817	0.993813	SLC38A1	--
ENST00000550152	22.88	2.96	28.87	0	4.78	0	1.88	0.24	2.05	0	0.36	0	1.39	0.12	-3.53398	0.0440632	0.993813	MYL6B	--
ENST00000666607	0	0	0	0	10.53	5.88	0	0	0	0	0.44	0.29	0.001	0.243333	7.92679	0.0443654	0.993813	SNHG5	--
ENST00000475208	6.34	11.23	18.73	9.37	35.1	35.15	0.43	0.76	1.11	0.81	2.23	2.62	0.766667	1.88667	1.29917	0.045519	0.993813	TMEM54	--
ENST00000507614	6.17	5.15	8.32	10.28	16.54	15.13	0.44	0.36	0.51	0.92	1.09	1.17	0.436667	1.06	1.27946	0.0456156	0.993813	TIMM8B	--
ENST00000648153	0	0	0	3.74	0	11.35	0	0	0	0.43	0	1.13	0.001	0.52	9.02237	0.045661	0.993813	TJP2	--
ENST00000534533	14.68	12.13	0	0	0	0	0.5	0.41	0	0	0	0	0.303333	0.001	-8.24476	0.0458403	0.993813	CTSH	--
ENST00000656572	0	0	0	5.15	0	9.59	0	0	0	0.13	0	0.22	0.001	0.116667	6.86625	0.0458404	0.993813	ENSG00000272462	--
ENST00000470450	15.61	10.77	0	0	0	0	0.44	0.3	0	0	0	0	0.246667	0.001	-7.94642	0.0459294	0.993813	CCT8	--
ENST00000652568	0	0	0	0	35.3	0	0	0	0	0	0.6	0	0.001	0.2	7.64386	0.0459296	0.993813	TTC7A	--
ENST00000480062	5.86	0	0	10.22	9.34	15.8	0.6	0	0	1.34	0.9	1.78	0.2	1.34	2.74416	0.0464202	0.993813	ARPC2	--
ENST00000474715	0	0	0	32.3	0	0	0	0	0	3.03	0	0	0.001	1.01	9.98014	0.0464223	0.993813	YWHAQ	--
ENST00000662234	3.92	11.6	1.5	0	0	0	0.07	0.19	0.02	0	0	0	0.0933333	0.001	-6.54432	0.0465875	0.993813	ENSG00000248932	--
ENST00000482614	0	0	0	5.71	0	9.4	0	0	0	0.82	0	1.17	0.001	0.663333	9.37359	0.0466411	0.993813	EXOSC3	--
ENST00000482632	1.11	41.31	8.19	3.4	0	0	0.07	2.56	0.44	0.27	0	0	1.02333	0.09	-3.50721	0.0468395	0.993813	SPTLC1	--
ENST00000469089	0	0	5.89	0	15.15	40.4	0	0	0.38	0	1.04	3.27	0.126667	1.43667	3.50362	0.0468875	0.993813	NAP1L4	--
ENST00000488216	44.56	82.16	65.31	15.45	13.53	28.62	2.8	5.1	3.55	1.23	0.79	1.96	3.81667	1.32667	-1.52451	0.0469924	0.993813	RBM3	--
ENST00000498239	0	25.09	3.3	43.52	15.67	41.29	0	0.66	0.08	1.48	0.39	1.21	0.246667	1.02667	2.05733	0.0470027	0.993813	CEPT1	--
MSTRG.12188.2	274.64	259.41	248.05	178.9	136.13	85.22	1.66	1.55	1.3	1.37	0.76	0.56	1.50333	0.896667	-0.745521	0.0470095	0.993813	-	-
ENST00000478591	0	0	0	7.79	9.64	0	0	0	0	0.68	0.62	0	0.001	0.433333	8.75933	0.0471256	0.993813	TBC1D4	--
ENST00000465402	13.56	27.48	17.37	6.32	3.34	3.53	0.99	1.98	1.1	0.58	0.23	0.28	1.35667	0.363333	-1.9007	0.0472676	0.993813	KDM5C	--
ENST00000436724	0	0	0	0	0	23.86	0	0	0	0	0	0.63	0.001	0.21	7.71425	0.0472698	0.993813	PTPRF	--
ENST00000495616	0	0	0	0.47	0	23.68	0	0	0	0.05	0	2.28	0.001	0.776667	9.60115	0.0472698	0.993813	GPBP1L1	--
ENST00000551504	0	0	0	0	0	23.86	0	0	0	0	0	1.84	0.001	0.613333	9.26053	0.0472698	0.993813	BAZ2B	--
ENST00000641964	0	0	0	0	0	23.93	0	0	0	0	0	0.97	0.001	0.323333	8.33688	0.0472698	0.993813	CASC19	--
ENST00000664153	0	0	0	0	0	23.73	0	0	0	0	0	1.31	0.001	0.436667	8.77039	0.0472698	0.993813	ZBED5-AS1	--
ENST00000430825	0	0	0	0	4.41	11.28	0	0	0	0	0.18	0.53	0.001	0.236667	7.88671	0.0473008	0.993813	LMBR1	--
ENST00000486076	0	0	0	0	3.79	11.41	0	0	0	0	0.22	0.78	0.001	0.333333	8.38082	0.0473008	0.993813	GABPB2	--
ENST00000684381	0	0	0	0	4.36	10.87	0	0	0	0	0.09	0.25	0.001	0.113333	6.82443	0.0473008	0.993813	WWOX	--
ENST00000494233	0	0	0	0	0.72	14.51	0	0	0	0	0.09	2.02	0.001	0.703333	9.45806	0.0473642	0.993813	LPP	--
ENST00000657129	54.39	0	81.83	1.49	12.1	1.03	0.7	0	0.91	0.02	0.14	0.01	0.536667	0.0566667	-3.24345	0.0473884	0.993813	LINC00667	--
MSTRG.13505.1	1409.81	1580.76	1564	1126.16	841.92	429.44	3.75	4.15	3.61	3.8	2.08	1.25	3.83667	2.37667	-0.690914	0.0474224	0.993813	-	-
ENST00000639363	17.42	24.69	21.25	7.3	2.08	5.44	0.86	1.2	0.91	0.46	0.1	0.29	0.99	0.283333	-1.80493	0.0475503	0.993813	ENSG00000284116	--
ENST00000512885	14.21	23.27	14.53	5.98	2.7	0	1.7	2.76	1.51	0.91	0.3	0	1.99	0.403333	-2.30272	0.0477239	0.993813	DROSHA	--
ENST00000512857	6.05	5.46	5.39	0	0	0	0.54	0.48	0.42	0	0	0	0.48	0.001	-8.90689	0.0477624	0.993813	RAP1GDS1	--
ENST00000597705	50.3	35.62	65.6	23.08	10.91	15.62	2.96	2.07	3.34	1.72	0.6	1	2.79	1.10667	-1.33404	0.0479339	0.993813	C19orf48	--
ENST00000672313	0	0	0	0	4.63	10.44	0	0	0	0	0.25	0.67	0.001	0.306667	8.26053	0.0479703	0.993813	SH3D21	--
ENST00000490724	8.46	2.44	6.74	0	0	0	0.43	0.12	0.3	0	0	0	0.283333	0.001	-8.14636	0.0479779	0.993813	KLHDC9	--
ENST00000472843	0	0	0	0	33.43	44.81	0	0	0	0	2.75	4.34	0.001	2.36333	11.2066	0.04854	0.993813	RMND5A	--
ENST00000484481	6.08	2.68	0	2.84	1.58	42.15	0.8	0.35	0	0.47	0.19	6.07	0.383333	2.24333	2.54897	0.0486128	0.993813	MCTS1	--
ENST00000554651	0	0	0	14.42	3.5	0	0	0	0	1.18	0.21	0	0.001	0.463333	8.85591	0.0488092	0.993813	HAUS4	--
ENST00000680793	6.04	11.96	5.62	21.72	7.14	25.72	0.05	0.1	0.04	0.24	0.06	0.24	0.0633333	0.18	1.50696	0.0488413	0.993813	ALG11	--
ENST00000609134	7	4	5	0	0	0	0.54	0.31	0.33	0	0	0	0.393333	0.001	-8.61961	0.0488634	0.993813	ENSG00000273183	--
ENST00000478890	20.62	5.72	0	0	0	0	2.25	0.62	0	0	0	0	0.956667	0.001	-9.90187	0.0488952	0.993813	SRRM1	--
ENST00000463420	15.9	44.19	40.04	41	47.78	62.71	1.16	3.18	2.53	3.78	3.23	4.99	2.29	4	0.804652	0.0489776	0.993813	AADACP1	--
ENST00000517773	1.46	10.33	1.8	14.48	13.7	12.06	0.15	1.07	0.16	1.93	1.34	1.39	0.46	1.55333	1.75566	0.0490678	0.993813	PCAT1	--
ENST00000609423	16.96	14	16	6	2	1	1.81	1.48	1.48	0.81	0.2	0.12	1.59	0.376667	-2.07767	0.049152	0.993813	H3-3A-DT	--
ENST00000622182	2	5	5	4	14	17	0.15	0.37	0.32	0.38	0.97	1.38	0.28	0.91	1.70044	0.049159	0.993813	ENSG00000274373	--
ENST00000512344	0	12.74	14.25	0	0	0	0	1.03	1.01	0	0	0	0.68	0.001	-9.40939	0.0493091	0.993813	HSD17B11	--
ENST00000449603	0	0	0	30.88	0	0	0	0	0	3.01	0	0	0.001	1.00333	9.97059	0.0494311	0.993813	SLC22A18	--
ENST00000484027	0	0	0	31.39	0	0	0	0	0	3.5	0	0	0.001	1.16667	10.1882	0.0494311	0.993813	SLC50A1	--
ENST00000550106	0	0	0	30.78	0	0	0	0	0	0.61	0	0	0.001	0.203333	7.6677	0.0494311	0.993813	VEZT	--
ENST00000398528	96.48	40.51	117.29	82.03	155.5	120.17	2.64	1.1	2.78	2.85	3.95	3.6	2.17333	3.46667	0.67364	0.049436	0.993813	WDR73	--
MSTRG.2250.10	1531.38	1644.42	1769.85	1075.11	1130.27	410.43	7.85	8.33	7.87	6.99	5.38	2.3	8.01667	4.89	-0.713168	0.0495431	0.993813	-	-
ENST00000484202	44.74	69.4	87.24	21.86	32.25	24.26	0.75	1.16	1.27	0.47	0.5	0.45	1.06	0.473333	-1.16314	0.049548	0.993813	SH3BP5L	--
ENST00000640181	36	77.19	31.9	34.03	98.15	102.57	0.72	1.53	0.56	0.87	1.83	2.25	0.936667	1.65	0.816858	0.0498851	0.993813	PHLDB2	--
ENST00000511730	0	0	3.95	0	12.83	26.18	0	0	0.23	0	0.8	1.91	0.0766667	0.903333	3.55859	0.0499007	0.993813	TTC33	--
